# Supplementary material for: Mitochondrial anchor protein Num11 is key to pathogenicity of Candida albicans by affecting mitochondrial function and cell wall masking
Source: Virulence. 2025 Jun 18;16(1):2519149. doi: 10.1080/21505594.2025.2519149 (PMC12184122; doi:10.1080/21505594.2025.2519149)
Supplement: Table S5.xlsx [file KVIR_A_2519149_SM4322.xlsx]

## Sheet: Foldchange>2
Gene_id	Gene name	Gene description	FC(NUM11/SN152)	Log2FC(NUM11/SN152)	Pvalue	Padjust	Significant	Regulate	NUM11_1	NUM11_2	NUM11_3	NUM11_4	SN152_1	SN152_2	SN152_3	SN152_4	NUM11	SN152
C4_06480C_A	CEK1	-	9.626	3.26696	1.03e-88	1.99e-87	yes	up	30.93	16.09	30.06	31.23	3.33	3.45	3.64	3.46	27.0775	3.47
C1_00020C_A	C1_00020C_A	-	0.335	-1.57587	3.29e-17	1.18e-16	yes	down	75.82	43.54	45.34	51.47	161.06	215.1	225.5	184.49	54.0425	196.537
C1_00020C_B	C1_00020C_B	-	0.443	-1.17583	6.17e-11	1.65e-10	yes	down	50.09	26.48	50.88	56.76	133.5	110.72	129.26	124.98	46.0525	124.615
C1_00030C_A	C1_00030C_A	-	0.436	-1.19795	5.38e-14	1.66e-13	yes	down	50.15	41.19	36.76	47.63	122.65	120.94	130.88	118.78	43.9325	123.312
C1_00030C_B	C1_00030C_B	-	0.436	-1.19795	5.38e-14	1.66e-13	yes	down	50.15	41.19	36.76	47.63	122.65	120.94	130.88	118.78	43.9325	123.312
C1_00040W_A	CTA2	-	0.39	-1.35674	7.16e-12	2.01e-11	yes	down	4.65	2.75	3.13	2.78	8.89	10.85	11.56	11.16	3.3275	10.615
C1_00040W_B	C1_00040W_B	-	0.449	-1.15599	2.27e-16	7.77e-16	yes	down	26.33	22.6	19.17	23.1	61.78	56	65.12	73.26	22.8	64.04
C1_00070W_A	MVD	-	2.227	1.15494	6.95e-27	3.61e-26	yes	up	272.08	298.21	297.79	298.21	168.78	173.25	161.14	159.43	291.572	165.65
C1_00070W_B	C1_00070W_B	-	2.227	1.15494	6.95e-27	3.61e-26	yes	up	272.08	298.21	297.79	298.21	168.78	173.25	161.14	159.43	291.572	165.65
C1_00150C_A	RIM8	-	0.49	-1.02879	1.17e-13	3.55e-13	yes	down	4.63	4.02	4.62	6.11	13.15	12.95	12.12	11.55	4.845	12.4425
C1_00150C_B	C1_00150C_B	-	0.49	-1.02879	1.17e-13	3.55e-13	yes	down	4.63	4.02	4.62	6.11	13.15	12.95	12.12	11.55	4.845	12.4425
C1_00160C_A	C1_00160C_A	-	2.723	1.44502	1.79e-44	1.51e-43	yes	up	52.45	37.42	47.5	37.38	20	19	19.41	21.63	43.6875	20.01
C1_00160C_B	C1_00160C_B	-	2.723	1.44502	1.79e-44	1.51e-43	yes	up	52.45	37.42	47.5	37.38	20	19	19.41	21.63	43.6875	20.01
C1_00180W_A	RPL16A	-	2.973	1.57206	2.43e-31	1.45e-30	yes	up	1935.69	2080.61	1654.57	1778.74	806.92	798.7	724.83	840.72	1862.4	792.793
C1_00180W_B	C1_00180W_B	-	2.973	1.57206	2.43e-31	1.45e-30	yes	up	1935.69	2080.61	1654.57	1778.74	806.92	798.7	724.83	840.72	1862.4	792.793
C1_00190C_A	C1_00190C_A	-	0.157	-2.67208	1.13e-10	2.98e-10	yes	down	0.58	0.28	0.6	0.8	3.16	5.58	6.01	3.63	0.565	4.595
C1_00190C_B	C1_00190C_B	-	0.157	-2.67208	1.13e-10	2.98e-10	yes	down	0.58	0.28	0.6	0.8	3.16	5.58	6.01	3.63	0.565	4.595
C1_00200C_A	C1_00200C_A	-	0.391	-1.35479	6.4e-05	0.000115892	yes	down	6.86	4.28	3.85	4.06	13.28	20.11	14.22	12.97	4.7625	15.145
C1_00200C_B	C1_00200C_B	-	0.391	-1.35479	6.4e-05	0.000115892	yes	down	6.86	4.28	3.85	4.06	13.28	20.11	14.22	12.97	4.7625	15.145
C1_00230C_A	BFA1	-	2.088	1.06236	7.65e-06	1.5e-05	yes	up	3.02	1.81	2.13	2.58	1.25	1.16	1.61	1.65	2.385	1.4175
C1_00230C_B	C1_00230C_B	-	2.088	1.06236	7.65e-06	1.5e-05	yes	up	3.02	1.81	2.13	2.58	1.25	1.16	1.61	1.65	2.385	1.4175
C1_00290W_B	C1_00290W_B	-	3.82	1.93351	0.000322915	0.000554439	yes	up	0.94	1.01	0.23	0.55	0.26	0.18	0.37	0.12	0.6825	0.2325
C1_00310W_A	C1_00310W_A	-	0.277	-1.85165	4.75e-103	1.18e-101	yes	down	21.45	17.34	17.82	18.58	85.14	85.49	85.22	85.34	18.7975	85.2975
C1_00310W_B	C1_00310W_B	-	0.277	-1.85165	4.75e-103	1.18e-101	yes	down	21.45	17.34	17.82	18.58	85.14	85.49	85.22	85.34	18.7975	85.2975
C1_00340W_A	HBR1	-	2.174	1.12041	5.75e-20	2.34e-19	yes	up	24.87	16.12	24.79	21.45	13.17	12.29	11.86	12.31	21.8075	12.4075
C1_00340W_B	C1_00340W_B	-	2.174	1.12041	5.75e-20	2.34e-19	yes	up	24.87	16.12	24.79	21.45	13.17	12.29	11.86	12.31	21.8075	12.4075
C1_00350C_A	HMX1	-	0.317	-1.65928	1.08e-127	3.69e-126	yes	down	46.53	34.56	46.77	38.57	157.33	161.76	173.98	162.14	41.6075	163.803
C1_00350C_B	C1_00350C_B	-	0.317	-1.65928	1.08e-127	3.69e-126	yes	down	46.53	34.56	46.77	38.57	157.33	161.76	173.98	162.14	41.6075	163.803
C1_00370W_A	C1_00370W_A	-	0.199	-2.32585	9.65e-35	6.38e-34	yes	down	21.17	28.7	26.12	26.03	147.78	179.48	157.66	145.84	25.505	157.69
C1_00370W_B	C1_00370W_B	-	0.199	-2.32585	9.65e-35	6.38e-34	yes	down	21.17	28.7	26.12	26.03	147.78	179.48	157.66	145.84	25.505	157.69
C1_00390W_A	ENA2	-	0.149	-2.74478	6.6e-217	5.88e-215	yes	down	6.68	5.56	6.42	6.24	56.23	51.29	54.67	47.56	6.225	52.4375
C1_00390W_B	C1_00390W_B	-	0.149	-2.74478	6.6e-217	5.88e-215	yes	down	6.68	5.56	6.42	6.24	56.23	51.29	54.67	47.56	6.225	52.4375
C1_00410C_A	C1_00410C_A	-	0.208	-2.26643	8.37e-109	2.23e-107	yes	down	5.87	3.86	4.55	4.68	26.93	30.24	29.59	27.4	4.74	28.54
C1_00410C_B	C1_00410C_B	-	0.208	-2.26643	8.37e-109	2.23e-107	yes	down	5.87	3.86	4.55	4.68	26.93	30.24	29.59	27.4	4.74	28.54
C1_00480C_A	GCN20	-	2.317	1.21256	2.96e-33	1.87e-32	yes	up	10.4	7.8	11.34	9.84	5.3	4.75	5.5	5.64	9.845	5.2975
C1_00480C_B	C1_00480C_B	-	2.317	1.21256	2.96e-33	1.87e-32	yes	up	10.4	7.8	11.34	9.84	5.3	4.75	5.5	5.64	9.845	5.2975
C1_00490C_A	TTR1	-	0.43	-1.21745	6.12e-38	4.36e-37	yes	down	837.82	781.26	781.08	747.41	2288.74	2297.78	2240.06	2235.79	786.893	2265.59
C1_00490C_B	C1_00490C_B	-	0.43	-1.21745	6.12e-38	4.36e-37	yes	down	837.82	781.26	781.08	747.41	2288.74	2297.78	2240.06	2235.79	786.893	2265.59
C1_00520W_A	C1_00520W_A	-	2.597	1.37705	1.29e-22	5.79e-22	yes	up	18.21	13.72	17.48	16.37	8.34	7.39	8.21	7.56	16.445	7.875
C1_00520W_B	C1_00520W_B	-	2.597	1.37705	1.29e-22	5.79e-22	yes	up	18.21	13.72	17.48	16.37	8.34	7.39	8.21	7.56	16.445	7.875
C1_00540C_A	C1_00540C_A	-	2.128	1.08919	1.21e-14	3.84e-14	yes	up	3.58	3.13	3.86	4.05	2.06	2.06	2.38	2.12	3.655	2.155
C1_00540C_B	C1_00540C_B	-	2.128	1.08919	1.21e-14	3.84e-14	yes	up	3.58	3.13	3.86	4.05	2.06	2.06	2.38	2.12	3.655	2.155
C1_00560W_A	CNS1	-	3.454	1.7884	1.37e-15	4.54e-15	yes	up	5.36	2.72	6.11	4.6	1.61	1.61	1.89	1.56	4.6975	1.6675
C1_00560W_B	C1_00560W_B	-	3.454	1.7884	1.37e-15	4.54e-15	yes	up	5.36	2.72	6.11	4.6	1.61	1.61	1.89	1.56	4.6975	1.6675
C1_00570C_A	C1_00570C_A	-	0.441	-1.17968	0.00214928	0.00344735	yes	down	1.16	1.66	0.48	0.68	2.85	2.82	4.41	1.75	0.995	2.9575
C1_00580W_A	C1_00580W_A	-	0.465	-1.10335	1.74e-14	5.48e-14	yes	down	10.18	7.77	8.83	7.99	24.4	28.09	21.24	19.8	8.6925	23.3825
C1_00580W_B	C1_00580W_B	-	0.465	-1.10335	1.74e-14	5.48e-14	yes	down	10.18	7.77	8.83	7.99	24.4	28.09	21.24	19.8	8.6925	23.3825
C1_00610W_A	PSD1	-	2.233	1.15867	9.17e-41	7e-40	yes	up	24.79	19.26	22.34	21.35	12.04	13.49	11.88	11.87	21.935	12.32
C1_00610W_B	C1_00610W_B	-	2.233	1.15867	9.17e-41	7e-40	yes	up	24.79	19.26	22.34	21.35	12.04	13.49	11.88	11.87	21.935	12.32
C1_00630W_A	C1_00630W_A	-	0.427	-1.2267	1.12e-18	4.27e-18	yes	down	2.92	2.6	2.41	3.17	7.67	8.44	8.54	8.22	2.775	8.2175
C1_00630W_B	C1_00630W_B	-	0.427	-1.2267	1.12e-18	4.27e-18	yes	down	2.92	2.6	2.41	3.17	7.67	8.44	8.54	8.22	2.775	8.2175
C1_00640C_A	RPO41	-	2.306	1.2053	6.67e-12	1.88e-11	yes	up	2.25	1.28	2.25	1.76	0.8	1.25	1.11	0.91	1.885	1.0175
C1_00640C_B	C1_00640C_B	-	3.685	1.88182	1.5e-11	4.17e-11	yes	up	2.4	1.44	3.38	2.51	0.8	0.47	0.67	1.3	2.4325	0.81
C1_00690W_A	RIC1	-	2.08	1.05643	3.63e-05	6.7e-05	yes	up	2.36	0.78	1.91	2	0.99	0.83	1.15	1.17	1.7625	1.035
C1_00690W_B	C1_00690W_B	-	2.212	1.14564	2.81e-06	5.69e-06	yes	up	1.69	1.15	2.01	1.49	0.93	1.25	0.52	0.86	1.585	0.89
C1_00710C_A	TUB2	-	2.751	1.45994	2.71e-30	1.56e-29	yes	up	90.49	90.41	77.3	82.83	40.3	37.98	36.18	42.62	85.2575	39.27
C1_00710C_B	C1_00710C_B	-	2.751	1.45994	2.71e-30	1.56e-29	yes	up	90.49	90.41	77.3	82.83	40.3	37.98	36.18	42.62	85.2575	39.27
C1_00770C_A	ROT1	-	2.879	1.52565	7.01e-18	2.58e-17	yes	up	12.26	10.92	17.82	16.96	6.62	6.59	6.32	5.55	14.49	6.27
C1_00770C_B	C1_00770C_B	-	3.154	1.65723	2.78e-30	1.6e-29	yes	up	18.92	18.11	22.99	21.17	6.77	9.88	7.73	7.87	20.2975	8.0625
C1_00780C_A	HGC1	-	0.235	-2.08748	1.34e-31	8.04e-31	yes	down	0.68	0.83	1.04	1.2	4.8	5.2	4.97	5.12	0.9375	5.0225
C1_00780C_B	C1_00780C_B	-	0.301	-1.73182	7.49e-17	2.64e-16	yes	down	2.04	2.61	1.45	2.04	9.69	8.53	8.68	7.86	2.035	8.69
C1_00790W_A	C1_00790W_A	-	4.645	2.21558	0.000357202	0.000611212	yes	up	0.67	0.31	0.94	0.71	0.16	0.04	0.13	0.36	0.6575	0.1725
C1_00800C_A	ERG2	-	10.671	3.41557	1.21e-75	1.89e-74	yes	up	31.04	23.47	28.07	31.07	4.11	2.36	3.95	2.86	28.4125	3.32
C1_00800C_B	C1_00800C_B	-	8.032	3.00571	3.24e-37	2.28e-36	yes	up	19.5	15.57	17.19	17.97	3.08	4.01	1.4	2.4	17.5575	2.7225
C1_00810W_A	C1_00810W_A	-	4.605	2.20323	3.41e-11	9.25e-11	yes	up	2.56	2.15	2.25	2.2	0.66	0.57	0.62	0.63	2.29	0.62
C1_00810W_B	C1_00810W_B	-	4.605	2.20323	3.41e-11	9.25e-11	yes	up	2.56	2.15	2.25	2.2	0.66	0.57	0.62	0.63	2.29	0.62
C1_00840C_A	NRM1	-	6.791	2.76353	7.26e-15	2.33e-14	yes	up	1.49	0.93	1.48	1.33	0.13	0.3	0.39	0.14	1.3075	0.24
C1_00840C_B	C1_00840C_B	-	6.2	2.63231	1.99e-21	8.59e-21	yes	up	2.7	1.73	3.23	1.94	0.5	0.39	0.69	0.35	2.4	0.4825
C1_00850W_A	IHD2	-	0.111	-3.16928	4.29e-13	1.27e-12	yes	down	0.76	0.59	0.08	0.36	3.49	5.96	5.21	6.02	0.4475	5.17
C1_00850W_B	C1_00850W_B	-	0.354	-1.49643	2.25e-09	5.54e-09	yes	down	2.1	2.22	4.47	2.58	10.72	11.7	9.48	7.82	2.8425	9.93
C1_00870W_A	LRO1	-	2.144	1.10006	5.72e-10	1.46e-09	yes	up	3.65	3.59	4.07	4.45	2.08	1.87	2.32	2.96	3.94	2.3075
C1_00890W_B	C1_00890W_B	-	2.525	1.33656	5.53e-10	1.41e-09	yes	up	2.73	1.33	3.01	2.55	1.04	1.34	1.24	1.09	2.405	1.1775
C1_00900W_A	RRS1	-	4.132	2.0468	2.08e-42	1.67e-41	yes	up	36.17	34.41	47.42	47.27	10.55	11.88	14.88	12.64	41.3175	12.4875
C1_00900W_B	C1_00900W_B	-	3.989	1.99607	7.88e-49	7.37e-48	yes	up	34.37	33.78	46.1	39.58	11.07	11.42	12.31	13.23	38.4575	12.0075
C1_00920W_A	C1_00920W_A	-	3.02	1.5946	5.3e-13	1.57e-12	yes	up	1.53	0.72	1.57	1.34	0.49	0.46	0.58	0.57	1.29	0.525
C1_00920W_B	C1_00920W_B	-	3.02	1.5946	5.3e-13	1.57e-12	yes	up	1.53	0.72	1.57	1.34	0.49	0.46	0.58	0.57	1.29	0.525
C1_00960C_A	SET1	-	0.308	-1.69859	1.14e-10	3.01e-10	yes	down	0.51	0.17	0.62	0.32	1.59	1.53	1.67	1.61	0.405	1.6
C1_00960C_B	C1_00960C_B	-	0.308	-1.69859	1.14e-10	3.01e-10	yes	down	0.51	0.17	0.62	0.32	1.59	1.53	1.67	1.61	0.405	1.6
C1_01030W_A	HMT1	-	3.03	1.59955	2.85e-27	1.5e-26	yes	up	53.19	55.1	51	52.8	24.17	16.97	25.11	22.22	53.0225	22.1175
C1_01030W_B	C1_01030W_B	-	2.268	1.18154	3.74e-20	1.53e-19	yes	up	54.36	48.41	50.4	50.55	31.44	27.57	22.68	31.08	50.93	28.1925
C1_01100W_A	CCH1	-	4.433	2.14836	4.35e-05	7.97e-05	yes	up	3.27	0.8	2.36	1.7	0.65	0.18	0.6	0.77	2.0325	0.55
C1_01100W_B	C1_01100W_B	-	6.088	2.60596	1.7e-28	9.22e-28	yes	up	1.63	2.01	3.31	2.97	0.42	0.73	0.49	0.42	2.48	0.515
C1_01130W_A	C1_01130W_A	-	0.459	-1.12371	2.24e-06	4.57e-06	yes	down	1.57	1.02	2.09	0.88	2.93	3.15	4.47	4.42	1.39	3.7425
C1_01130W_B	C1_01130W_B	-	0.341	-1.55171	1.7e-10	4.46e-10	yes	down	1.63	0.51	1.46	1.16	4.24	4.97	3.38	4.42	1.19	4.2525
C1_01140C_A	C1_01140C_A	-	0.178	-2.49182	9.17e-215	7.81e-213	yes	down	9.31	6.5	9.36	9.04	59.81	57.01	62.87	60.48	8.5525	60.0425
C1_01140C_B	C1_01140C_B	-	0.178	-2.49182	9.17e-215	7.81e-213	yes	down	9.31	6.5	9.36	9.04	59.81	57.01	62.87	60.48	8.5525	60.0425
C1_01150C_A	C1_01150C_A	-	0.179	-2.48026	3.98e-29	2.21e-28	yes	down	2.67	1.66	2.3	1.84	21.88	10.47	13.26	12.88	2.1175	14.6225
C1_01150C_B	C1_01150C_B	-	0.142	-2.81772	7.57e-45	6.45e-44	yes	down	2.67	1.66	4.6	3.69	21.89	31.27	30.95	25.78	3.155	27.4725
C1_01160C_B	C1_01160C_B	-	2.024	1.01692	4.25e-05	7.8e-05	yes	up	5.41	2.92	4.97	3.59	3.12	2.64	2.05	2.45	4.2225	2.565
C1_01180C_A	C1_01180C_A	-	0.213	-2.23231	9.97e-09	2.37e-08	yes	down	0.13	0.13	0.22	0.29	1.28	1.42	0.77	1.22	0.1925	1.1725
C1_01180C_B	C1_01180C_B	-	0.371	-1.43182	4.42e-05	8.11e-05	yes	down	0.33	0.27	0.22	0.29	0.77	0.78	1.28	0.89	0.2775	0.93
C1_01190C_A	C1_01190C_A	-	2.449	1.29193	9.84e-20	3.97e-19	yes	up	17.32	17.66	15.06	15.93	8.1	9.56	8.81	7.75	16.4925	8.555
C1_01190C_B	C1_01190C_B	-	2.449	1.29193	9.84e-20	3.97e-19	yes	up	17.32	17.66	15.06	15.93	8.1	9.56	8.81	7.75	16.4925	8.555
C1_01220C_A	C1_01220C_A	-	0.074	-3.76519	3.68e-98	8.33e-97	yes	down	1.89	1.61	1.6	1.43	28.19	29.48	28.29	26.5	1.6325	28.115
C1_01220C_B	C1_01220C_B	-	0.074	-3.76519	3.68e-98	8.33e-97	yes	down	1.89	1.61	1.6	1.43	28.19	29.48	28.29	26.5	1.6325	28.115
C1_01290C_B	C1_01290C_B	-	2.247	1.16817	0.000832543	0.00138167	yes	up	0.98	0.64	0.68	0.65	0.17	0.49	0.6	0.39	0.7375	0.4125
C1_01300W_A	C1_01300W_A	-	0.39	-1.35763	2.68e-104	6.78e-103	yes	down	39.11	29.98	39.75	34.52	111.61	116.73	114.09	115.94	35.84	114.593
C1_01300W_B	C1_01300W_B	-	0.425	-1.23513	3.56e-69	5.02e-68	yes	down	45.69	33.12	42.12	38.62	119.52	116.12	118.33	114.55	39.8875	117.13
C1_01330C_A	DUT1	-	7.027	2.81296	2.14e-92	4.43e-91	yes	up	76.62	64.31	72.71	70.35	12.81	12.64	9.96	14.71	70.9975	12.53
C1_01330C_B	C1_01330C_B	-	6.497	2.69987	3.47e-90	6.89e-89	yes	up	60.79	50.56	59	56.79	10.71	10.32	11.03	11.5	56.785	10.89
C1_01370C_A	RPS21B	-	4.272	2.09495	7.68e-108	2.02e-106	yes	up	5923.39	6223.6	6655.72	6271.36	1826.7	1703.33	1626.08	1970.36	6268.52	1781.62
C1_01370C_B	C1_01370C_B	-	4.221	2.07762	4.55e-111	1.24e-109	yes	up	5041.72	5154.76	5736.53	5549.03	1537.28	1425.05	1432.55	1776.12	5370.51	1542.75
C1_01380C_A	TRM2	-	2.816	1.49361	4.1e-22	1.81e-21	yes	up	4.91	3.68	5.76	5.02	1.9	2.44	2.29	1.96	4.8425	2.1475
C1_01380C_B	C1_01380C_B	-	2.455	1.29583	2.37e-09	5.84e-09	yes	up	4.1	2.84	5.16	3.96	2.31	1.29	1.96	2.51	4.015	2.0175
C1_01400C_B	C1_01400C_B	-	2.116	1.08162	3.1e-08	7.16e-08	yes	up	6.68	5.47	6.12	7.63	4.51	3.72	2.61	4.5	6.475	3.835
C1_01480C_A	RPS21	-	4.242	2.08477	6.36e-97	1.41e-95	yes	up	1999.43	1965.9	1908.31	1959.9	595.28	543.03	584.99	603.21	1958.38	581.628
C1_01480C_B	C1_01480C_B	-	4.114	2.04042	5.25e-83	9.33e-82	yes	up	1551.25	1518.26	1483.36	1493.91	470.3	426.32	442.72	511.97	1511.69	462.827
C1_01510W_A	C1_01510W_A	-	3.483	1.80022	0.0217073	0.0312534	yes	up	0.18	0.16	0.21	0.08	0	0.03	0.09	0.1	0.1575	0.055
C1_01510W_B	C1_01510W_B	-	3.486	1.80161	0.0159092	0.0233307	yes	up	0.2	0.04	0.32	0.17	0.05	0.03	0.04	0.12	0.1825	0.06
C1_01540W_A	C1_01540W_A	-	0.46	-1.1192	3.35e-20	1.38e-19	yes	down	6.66	4.4	5.2	5.41	16.34	14.8	13.9	13.71	5.4175	14.6875
C1_01540W_B	C1_01540W_B	-	0.489	-1.0328	5.83e-14	1.79e-13	yes	down	4.29	3.13	5.08	3.17	8.54	10.44	11.1	9.85	3.9175	9.9825
C1_01570C_A	RPB7	-	2.621	1.39016	2.16e-32	1.33e-31	yes	up	52.5	38.89	47.02	44.64	18.81	22.17	23.44	22.45	45.7625	21.7175
C1_01570C_B	C1_01570C_B	-	2.187	1.12881	2.39e-20	9.86e-20	yes	up	47.77	43.01	60.27	55.84	29.95	30.43	30.74	26.07	51.7225	29.2975
C1_01610C_A	C1_01610C_A	-	0.139	-2.84464	5.02e-109	1.34e-107	yes	down	6.34	3.42	4.5	5.09	41.73	43.51	43.26	44.11	4.8375	43.1525
C1_01610C_B	C1_01610C_B	-	0.165	-2.59646	4.61e-88	8.84e-87	yes	down	6.87	5.61	6.38	5.9	37.11	51.71	49.1	50.02	6.19	46.985
C1_01620C_A	C1_01620C_A	-	0.286	-1.8066	2.4e-22	1.07e-21	yes	down	3.64	3	2.81	1.97	12.41	13.77	11.59	12.47	2.855	12.56
C1_01620C_B	C1_01620C_B	-	0.209	-2.2596	1.27e-44	1.08e-43	yes	down	2.55	2.79	2.23	2.71	15.89	15.63	15.26	15.37	2.57	15.5375
C1_01630W_A	C1_01630W_A	-	0.372	-1.42551	9.69e-18	3.54e-17	yes	down	65.48	68.75	48.96	45.55	188.33	202.26	199.73	190.9	57.185	195.305
C1_01630W_B	C1_01630W_B	-	0.335	-1.5775	1.24e-32	7.64e-32	yes	down	89.75	90.78	75.72	70.79	315.39	299.69	304.5	314.04	81.76	308.405
C1_01640W_A	RPS42	-	5.47	2.45154	4.53e-233	4.74e-231	yes	up	460.39	426.24	499.4	485.93	107.83	106.27	108.16	106.77	467.99	107.257
C1_01640W_B	C1_01640W_B	-	5.47	2.45154	4.53e-233	4.74e-231	yes	up	460.39	426.24	499.4	485.93	107.83	106.27	108.16	106.77	467.99	107.257
C1_01670C_A	ESP1	-	5.526	2.46617	9.35e-14	2.85e-13	yes	up	0.98	0.36	1.24	0.88	0.18	0.15	0.29	0.15	0.865	0.1925
C1_01670C_B	C1_01670C_B	-	4.903	2.29376	5.33e-17	1.89e-16	yes	up	1.15	0.5	1.29	0.83	0.25	0.18	0.22	0.28	0.9425	0.2325
C1_01680C_A	C1_01680C_A	-	2.48	1.31061	2.05e-20	8.48e-20	yes	up	48.57	50.68	56.97	56.06	24.4	22.39	29.9	30.25	53.07	26.735
C1_01680C_B	C1_01680C_B	-	2.24	1.16362	1.12e-17	4.07e-17	yes	up	58.61	65.98	76.95	80.37	40.05	38.14	40.82	38.18	70.4775	39.2975
C1_01700W_A	ARP8	-	0.139	-2.84377	4.62e-205	3.49e-203	yes	down	2.75	1.83	3.09	2.4	21.11	23.45	23.09	22.1	2.5175	22.4375
C1_01700W_B	C1_01700W_B	-	0.172	-2.53993	3.37e-141	1.32e-139	yes	down	2.26	1.62	2.07	1.72	13.69	13.56	13.75	14.86	1.9175	13.965
C1_01710W_A	C1_01710W_A	-	0.138	-2.85604	1.6e-66	2.15e-65	yes	down	1.07	0.83	0.99	0.89	7.13	7.85	9.47	9.89	0.945	8.585
C1_01710W_B	C1_01710W_B	-	0.146	-2.77518	1.89e-61	2.32e-60	yes	down	1.11	0.69	1.23	0.75	7.22	7.3	8.71	8.85	0.945	8.02
C1_01740W_A	CTN1	-	0.001	-10.5753	2.92e-69	4.12e-68	yes	down	0	0	0.06	0.03	41.29	42.7	40.67	31.97	0.0225	39.1575
C1_01740W_B	C1_01740W_B	-	0.01	-6.6493	2.54e-196	1.72e-194	yes	down	0.2	0.19	0.23	0.19	27.37	28.72	26	21.05	0.2025	25.785
C1_01780C_A	HOL4	-	0.257	-1.96238	3.69e-50	3.57e-49	yes	down	8.95	9.21	8.16	7.53	40.7	46.61	43.97	36.19	8.4625	41.8675
C1_01780C_B	C1_01780C_B	-	0.168	-2.56934	1.99e-131	7.04e-130	yes	down	7.97	6.85	7.21	6.55	54.35	58.41	54.37	46.41	7.145	53.385
C1_01810C_A	UGA2	-	0.35	-1.51506	4.62e-57	5.16e-56	yes	down	24.13	24.25	24.29	23.37	85.59	89.38	88.45	83.6	24.01	86.755
C1_01810C_B	C1_01810C_B	-	0.35	-1.51506	4.62e-57	5.16e-56	yes	down	24.13	24.25	24.29	23.37	85.59	89.38	88.45	83.6	24.01	86.755
C1_01830C_A	UBC8	-	0.338	-1.56621	8.48e-34	5.44e-33	yes	down	96.8	109.9	93.84	94.31	366.6	393.04	372.99	344.77	98.7125	369.35
C1_01830C_B	C1_01830C_B	-	0.357	-1.48573	4.42e-37	3.1e-36	yes	down	86.29	88.75	82.2	74.91	267.48	316.41	297.94	289.88	83.0375	292.928
C1_01840C_A	C1_01840C_A	-	0.179	-2.48362	9.02e-90	1.78e-88	yes	down	26.55	29.46	26.95	27.95	173.39	214.62	204.49	189.11	27.7275	195.403
C1_01840C_B	C1_01840C_B	-	0.232	-2.10936	3e-45	2.59e-44	yes	down	31.62	36.61	29.74	33.68	194.83	173.63	192.75	155.31	32.9125	179.13
C1_01850C_A	C1_01850C_A	-	0.374	-1.4194	1.33e-32	8.22e-32	yes	down	9.12	6.62	7.56	7.69	25.47	28.07	25.15	24.91	7.7475	25.9
C1_01850C_B	C1_01850C_B	-	0.401	-1.31758	4.56e-21	1.94e-20	yes	down	10.74	6.46	7.79	6.86	23.94	26.51	23.96	24.25	7.9625	24.665
C1_01860W_A	C1_01860W_A	-	2.192	1.13225	4.4e-17	1.57e-16	yes	up	14.29	9.91	15.36	11.38	6.4	7.62	7.4	7.47	12.735	7.2225
C1_01860W_B	C1_01860W_B	-	2.038	1.02748	5.43e-09	1.31e-08	yes	up	11.48	6.56	10.36	9.29	6.4	4.39	5.67	6.33	9.4225	5.6975
C1_01870C_A	CYS4	-	2.301	1.20202	3.08e-31	1.83e-30	yes	up	32.72	26.15	27.99	25.82	15.68	15.15	14.34	16.31	28.17	15.37
C1_01870C_B	C1_01870C_B	-	2.157	1.10875	9.27e-32	5.61e-31	yes	up	27	23.09	24.15	24.73	13.23	14.81	14.7	15.06	24.7425	14.45
C1_01890C_A	C1_01890C_A	-	0.442	-1.17906	1.07e-13	3.25e-13	yes	down	6.94	5.19	4.93	3.85	14.86	14.33	15.43	14.83	5.2275	14.8625
C1_01890C_B	C1_01890C_B	-	0.455	-1.1361	8.77e-17	3.07e-16	yes	down	4.88	3.03	4.24	4.7	12.57	10.55	12.26	10.72	4.2125	11.525
C1_01920W_A	ROA1	-	0.467	-1.09949	3.73e-10	9.6e-10	yes	down	1.34	0.64	1.44	0.94	2.79	3.22	2.72	2.82	1.09	2.8875
C1_01920W_B	C1_01920W_B	-	0.354	-1.49635	3.26e-22	1.44e-21	yes	down	1.41	0.67	1.44	1.26	4.15	4.16	4.2	4.09	1.195	4.15
C1_01980W_A	HGT1	-	0.002	-8.69975	0	0	yes	down	1.39	0.66	0.81	0.71	460.84	472.4	507.07	387.82	0.8925	457.033
C1_01980W_B	C1_01980W_B	-	0.002	-9.0963	0	0	yes	down	0.45	0.27	0.42	0.54	305.04	300.28	316.12	245.44	0.42	291.72
C1_01990W_A	HSP30	-	0.003	-8.2775	0	0	yes	down	0.39	0.63	0.36	0.58	191.35	206.29	195.36	179.4	0.49	193.1
C1_01990W_B	C1_01990W_B	-	0.002	-8.70733	4.74e-62	5.86e-61	yes	down	0.78	0.07	0.24	0.14	158.53	168.71	149.41	140.58	0.3075	154.308
C1_02040C_A	C1_02040C_A	-	0.323	-1.63012	9.43e-45	8.01e-44	yes	down	2.33	1.52	2.13	2.02	7.42	7.41	7.83	8.27	2	7.7325
C1_02040C_B	C1_02040C_B	-	0.338	-1.56418	2.06e-29	1.15e-28	yes	down	2.86	1.69	2.48	2.38	7.79	7.6	9.19	10.09	2.3525	8.6675
C1_02060W_A	C1_02060W_A	-	0.492	-1.02403	7.43e-08	1.68e-07	yes	down	44.95	37.76	38.24	43.67	103.04	98.99	108.01	94.89	41.155	101.233
C1_02060W_B	C1_02060W_B	-	0.492	-1.02403	7.43e-08	1.68e-07	yes	down	44.95	37.76	38.24	43.67	103.04	98.99	108.01	94.89	41.155	101.233
C1_02070W_A	HSP31	-	0.062	-4.01202	1.77e-33	1.13e-32	yes	down	0.22	0.28	0.21	0.39	5.81	5.58	6.34	5.26	0.275	5.7475
C1_02070W_B	C1_02070W_B	-	0.031	-5.03468	1.25e-28	6.82e-28	yes	down	0.22	0.12	0.08	0.1	4.18	7.18	5.62	5.51	0.13	5.6225
C1_02080W_A	SET6	-	2.453	1.29443	2.11e-06	4.33e-06	yes	up	2.05	2	3.83	3.19	1.61	1.39	1.19	1.46	2.7675	1.4125
C1_02080W_B	C1_02080W_B	-	2.396	1.26056	5.71e-07	1.22e-06	yes	up	2.49	2.04	2.28	2.07	1.35	1.26	0.91	1.07	2.22	1.1475
C1_02090C_A	C1_02090C_A	-	2.137	1.09577	7.89e-06	1.54e-05	yes	up	2.1	2.04	2.3	1.92	1.69	1.21	1.1	0.91	2.09	1.2275
C1_02090C_B	C1_02090C_B	-	2.013	1.00964	3.22e-05	5.98e-05	yes	up	1.85	1.29	1.79	2.21	1.11	1.06	0.97	1.29	1.785	1.1075
C1_02110C_A	HGT2	-	0.001	-10.5752	8.78e-289	1.1e-286	yes	down	1.58	1.16	0.78	2.08	2637.26	2938.02	2895.87	2344.52	1.4	2703.92
C1_02110C_B	C1_02110C_B	-	0.001	-10.3986	0	0	yes	down	1.79	1.21	1.38	1.1	2292.79	2507.72	2482	1976.73	1.37	2314.81
C1_02130C_A	GAL1	-	0.027	-5.22454	3.57e-235	3.83e-233	yes	down	1.54	1.06	1.11	1.45	66.01	52.78	70.33	52.89	1.29	60.5025
C1_02130C_B	C1_02130C_B	-	0.014	-6.18484	0	0	yes	down	1.1	1.06	0.74	1.16	78.71	108.67	96.08	91.36	1.015	93.705
C1_02150W_A	GAL10	-	0.017	-5.88107	0	0	yes	down	1.46	1.67	2.35	1.72	132.46	139.38	139.56	120.97	1.8	133.093
C1_02150W_B	C1_02150W_B	-	0.026	-5.25558	0	0	yes	down	3.51	3.03	2.79	2.03	132.59	140.13	143.31	131.63	2.84	136.915
C1_02160W_A	C1_02160W_A	-	0.426	-1.23058	7.97e-19	3.07e-18	yes	down	13.44	12.68	13.07	12.33	36.93	40.84	35.47	37.54	12.88	37.695
C1_02160W_B	C1_02160W_B	-	0.426	-1.23058	7.97e-19	3.07e-18	yes	down	13.44	12.68	13.07	12.33	36.93	40.84	35.47	37.54	12.88	37.695
C1_02170C_A	GAL102	-	0.033	-4.93522	0	0	yes	down	2.57	2.56	2.91	2.93	101.18	110.82	107.37	104.26	2.7425	105.907
C1_02170C_B	C1_02170C_B	-	0.033	-4.93522	0	0	yes	down	2.57	2.56	2.91	2.93	101.18	110.82	107.37	104.26	2.7425	105.907
C1_02180W_A	GAL7	-	0.031	-4.9996	6.39e-290	8.17e-288	yes	down	12.16	11.54	8.86	8.77	417.18	436.46	407.17	414.4	10.3325	418.803
C1_02180W_B	C1_02180W_B	-	0.044	-4.49941	0	0	yes	down	7.7	7.58	6.75	5.97	196.79	212.44	206.83	184.36	7	200.105
C1_02190W_A	ABP140	-	3.328	1.73469	5.81e-17	2.06e-16	yes	up	7.74	5.28	9.95	8.82	3.22	2.58	2.42	3.55	7.9475	2.9425
C1_02190W_B	C1_02190W_B	-	3.328	1.73469	5.81e-17	2.06e-16	yes	up	7.74	5.28	9.95	8.82	3.22	2.58	2.42	3.55	7.9475	2.9425
C1_02200C_A	C1_02200C_A	-	0.432	-1.21218	4.32e-15	1.4e-14	yes	down	8.56	7.29	6.48	6.43	21.8	18.26	22.53	21.22	7.19	20.9525
C1_02200C_B	C1_02200C_B	-	0.368	-1.44371	1.62e-21	7.02e-21	yes	down	5.94	5.71	8.24	6.35	17.43	24.64	23.59	23.53	6.56	22.2975
C1_02210W_A	C1_02210W_A	-	0.26	-1.94226	1.16e-28	6.36e-28	yes	down	1.6	1.25	1.84	1.74	5.87	8	7.61	9.44	1.6075	7.73
C1_02210W_B	C1_02210W_B	-	0.23	-2.12221	5.49e-35	3.65e-34	yes	down	2.01	0.94	1.68	1.61	6.74	8.87	9.36	8.71	1.56	8.42
C1_02220C_B	C1_02220C_B	-	0.463	-1.11025	1.63e-10	4.27e-10	yes	down	9.21	10.72	8.91	9.6	25.5	26.78	20.96	32.08	9.61	26.33
C1_02230W_A	2023-09-07	-	5.263	2.39586	9.44e-30	5.35e-29	yes	up	4.16	2.34	4.76	3.47	0.71	0.89	1.11	0.76	3.6825	0.8675
C1_02230W_B	C1_02230W_B	-	3.823	1.93473	2.11e-09	5.2e-09	yes	up	1.2	1.24	2.49	1.52	0.39	0.33	0.61	0.76	1.6125	0.5225
C1_02250W_A	CWH8	-	4.303	2.1055	2.47e-70	3.51e-69	yes	up	265.35	259.59	366.36	365.53	86.87	95.6	85.44	96.85	314.207	91.19
C1_02250W_B	C1_02250W_B	-	2.792	1.48142	4.09e-54	4.31e-53	yes	up	253.33	240.72	320.05	309.2	119.18	129.57	121.08	133.04	280.825	125.718
C1_02270C_A	C1_02270C_A	-	0.026	-5.2627	4.66e-211	3.71e-209	yes	down	1.55	1.13	1.65	1.77	71.43	79.28	81.57	61.75	1.525	73.5075
C1_02270C_B	C1_02270C_B	-	0.013	-6.23071	2.09e-137	7.88e-136	yes	down	0.62	0.39	0.96	0.28	48.18	57.84	55.95	43.01	0.5625	51.245
C1_02300W_A	C1_02300W_A	-	2.954	1.56269	1.87e-06	3.84e-06	yes	up	11.36	8	11.45	8.82	3.67	4.56	4.71	3.51	9.9075	4.1125
C1_02300W_B	C1_02300W_B	-	2.954	1.56269	1.87e-06	3.84e-06	yes	up	11.36	8	11.45	8.82	3.67	4.56	4.71	3.51	9.9075	4.1125
C1_02320C_B	C1_02320C_B	-	0.489	-1.03278	2.43e-23	1.12e-22	yes	down	7.31	4.6	6.64	6.01	15.01	14.94	15.97	16.6	6.14	15.63
C1_02330C_A	C1_02330C_A	-	3.775	1.91664	1.45e-57	1.64e-56	yes	up	1239.87	1470.73	1453.03	1497.2	459.68	453.86	436.36	520.93	1415.21	467.707
C1_02330C_B	C1_02330C_B	-	3.775	1.91664	1.45e-57	1.64e-56	yes	up	1239.87	1470.73	1453.03	1497.2	459.68	453.86	436.36	520.93	1415.21	467.707
C1_02370C_A	C1_02370C_A	-	10.529	3.39635	8.45e-09	2.02e-08	yes	up	2.88	1.04	3.45	3.14	0.26	0.07	0.47	0.42	2.6275	0.305
C1_02370C_B	C1_02370C_B	-	9.635	3.26829	5.18e-42	4.09e-41	yes	up	4.01	2.05	5.87	3.71	0.36	0.55	0.53	0.55	3.91	0.4975
C1_02380C_B	C1_02380C_B	-	2.719	1.44319	2.67e-09	6.54e-09	yes	up	9.57	7.65	6.22	7.28	3.23	3.68	3.54	3.76	7.68	3.5525
C1_02400C_A	MNN11	-	9.527	3.25207	3.3e-40	2.48e-39	yes	up	5.48	3.73	6.13	5.2	0.64	0.93	0.75	0.36	5.135	0.67
C1_02400C_B	C1_02400C_B	-	5.793	2.53442	1.14e-11	3.18e-11	yes	up	2.63	1.88	6.27	3.92	0.42	0.91	0.61	1.2	3.675	0.785
C1_02410C_A	C1_02410C_A	-	3.698	1.88681	2.75e-70	3.91e-69	yes	up	31.05	26.97	35.44	33.58	10.9	11	9.54	11.54	31.76	10.745
C1_02410C_B	C1_02410C_B	-	3.933	1.97572	5.15e-67	6.95e-66	yes	up	29.24	26.71	38.54	33.1	9.95	9.51	10.59	10.48	31.8975	10.1325
C1_02420C_A	GSC1	-	3.074	1.62032	3.41e-39	2.5e-38	yes	up	22.12	14.46	26.74	21.75	8.91	7.57	8.26	9.54	21.2675	8.57
C1_02420C_B	C1_02420C_B	-	3.11	1.63686	4.41e-36	3.02e-35	yes	up	26.43	15.83	33.09	25.53	9.99	9.68	9.73	10.66	25.22	10.015
C1_02430C_A	C1_02430C_A	-	2.524	1.33582	7.51e-36	5.13e-35	yes	up	12.34	9.47	12.5	11.77	5.71	4.85	6.08	6.19	11.52	5.7075
C1_02430C_B	C1_02430C_B	-	2.479	1.30998	3.98e-27	2.08e-26	yes	up	12.43	11.96	14.81	13.79	6.59	6.73	5.84	7.69	13.2475	6.7125
C1_02450C_A	C1_02450C_A	-	5.712	2.51387	2.43e-29	1.35e-28	yes	up	19.58	20.79	28.2	20.51	6.8	4.33	4.12	4.06	22.27	4.8275
C1_02450C_B	C1_02450C_B	-	7.001	2.80751	1.07e-35	7.3e-35	yes	up	20.14	24.85	32.03	31.03	5.62	4.02	4.12	5.53	27.0125	4.8225
C1_02460W_A	RPL10	-	2.051	1.03602	1.08e-30	6.3e-30	yes	up	1505.07	1439.72	1486.77	1491.96	916.21	894.8	854.81	962.01	1480.88	906.957
C1_02460W_B	C1_02460W_B	-	2.139	1.09696	1.54e-38	1.11e-37	yes	up	1517.53	1426.31	1491.37	1509.6	888.05	837.37	870.78	891.65	1486.2	871.962
C1_02480W_A	PMM1	-	3.042	1.60516	3.43e-74	5.23e-73	yes	up	163	123.18	168.13	156.36	60.71	57.56	59.46	71.95	152.667	62.42
C1_02480W_B	C1_02480W_B	-	3.042	1.60516	3.43e-74	5.23e-73	yes	up	163	123.18	168.13	156.36	60.71	57.56	59.46	71.95	152.667	62.42
C1_02510W_A	C1_02510W_A	-	2.994	1.58195	2.68e-09	6.57e-09	yes	up	4.93	3.22	4.57	3.65	1.47	2.18	1.59	1.48	4.0925	1.68
C1_02510W_B	C1_02510W_B	-	2.994	1.58195	2.68e-09	6.57e-09	yes	up	4.93	3.22	4.57	3.65	1.47	2.18	1.59	1.48	4.0925	1.68
C1_02520W_A	SCW4	-	0.024	-5.40104	4.8e-06	9.55e-06	yes	down	0	0	0	0.02	0.33	0.31	0.4	0.2	0.005	0.31
C1_02520W_B	C1_02520W_B	-	0.024	-5.40104	4.8e-06	9.55e-06	yes	down	0	0	0	0.02	0.33	0.31	0.4	0.2	0.005	0.31
C1_02530C_A	DIP5	-	0.075	-3.7289	0	0	yes	down	7.08	5.25	6.59	6.07	103.01	115.97	104.63	91.25	6.2475	103.715
C1_02530C_B	C1_02530C_B	-	0.075	-3.7289	0	0	yes	down	7.08	5.25	6.59	6.07	103.01	115.97	104.63	91.25	6.2475	103.715
C1_02570C_A	PUT4	-	0.306	-1.70702	6.66e-07	1.42e-06	yes	down	0.29	0.15	0.28	0.36	1.24	1.17	1.04	0.94	0.27	1.0975
C1_02570C_B	C1_02570C_B	-	0.306	-1.70702	6.66e-07	1.42e-06	yes	down	0.29	0.15	0.28	0.36	1.24	1.17	1.04	0.94	0.27	1.0975
C1_02580W_A	HNM4	-	0.434	-1.20444	6.3e-08	1.43e-07	yes	down	1.62	1.56	0.95	1.31	3.85	3.95	3.76	4.37	1.36	3.9825
C1_02580W_B	C1_02580W_B	-	0.242	-2.04666	1.27e-19	5.08e-19	yes	down	0.84	0.58	0.81	0.53	3.84	3.78	3.44	3.08	0.69	3.535
C1_02590C_A	SNZ1	-	0.193	-2.37064	2.34e-104	5.93e-103	yes	down	27.09	26.84	24.36	24.57	171.8	165.2	165.36	168.99	25.715	167.838
C1_02590C_B	C1_02590C_B	-	0.156	-2.68057	2.98e-202	2.17e-200	yes	down	35.82	31.61	32.25	30.38	259.36	269.26	254.42	264.6	32.515	261.91
C1_02600W_A	SNO1	-	0.435	-1.2014	1.34e-14	4.24e-14	yes	down	6.54	5.53	6.4	5.47	16.34	19.87	18.2	14.46	5.985	17.2175
C1_02600W_B	C1_02600W_B	-	0.359	-1.47987	4.65e-26	2.34e-25	yes	down	7.5	8.57	8.79	7.14	27.42	27.05	29.1	28.78	8	28.0875
C1_02670C_A	MNN43	-	0.43	-1.21673	0.0126766	0.0187642	yes	down	0.08	0.24	0.13	0.12	0.22	0.53	0.53	0.47	0.1425	0.4375
C1_02700C_A	C1_02700C_A	-	0.121	-3.05241	2.06e-52	2.1e-51	yes	down	145.36	126.37	163.49	135.22	1392.51	1260.11	1312.66	1445.4	142.61	1352.67
C1_02700C_B	C1_02700C_B	-	0.105	-3.25491	4.42e-54	4.65e-53	yes	down	140.82	148.94	118.9	186.52	1584.92	1890.14	1569.94	1498.93	148.795	1635.98
C1_02710W_A	FRS2	-	6.946	2.79624	1.63e-62	2.03e-61	yes	up	53.21	29.32	40.65	49.4	5.2	8.63	8.45	8.72	43.145	7.75
C1_02710W_B	C1_02710W_B	-	3.803	1.92721	4.29e-20	1.76e-19	yes	up	30.04	22.53	44.3	21.92	12.81	9.08	6.91	9.59	29.6975	9.5975
C1_02730W_A	C1_02730W_A	-	10.58	3.40329	2.19e-46	1.96e-45	yes	up	11.49	11.76	10.09	9.64	1	1.17	1.23	1.66	10.745	1.265
C1_02730W_B	C1_02730W_B	-	10.58	3.40329	2.19e-46	1.96e-45	yes	up	11.49	11.76	10.09	9.64	1	1.17	1.23	1.66	10.745	1.265
C1_02790W_A	TIF34	-	2.916	1.54404	9.36e-50	8.98e-49	yes	up	133.5	116.03	121.42	124.71	55.89	47.78	50.53	59.3	123.915	53.375
C1_02790W_B	C1_02790W_B	-	2.932	1.55181	6.69e-69	9.36e-68	yes	up	138.85	123.29	127.72	134.57	52.19	55.12	57.92	60.03	131.107	56.315
C1_02800W_A	C1_02800W_A	-	0.028	-5.18375	1.08e-21	4.72e-21	yes	down	0.26	0	0.31	0.12	8.18	7.27	9.76	8.25	0.1725	8.365
C1_02800W_B	C1_02800W_B	-	0.028	-5.18375	1.08e-21	4.72e-21	yes	down	0.26	0	0.31	0.12	8.18	7.27	9.76	8.25	0.1725	8.365
C1_02820W_A	LYS2	-	0.474	-1.07725	1.28e-17	4.65e-17	yes	down	1.74	1.32	2.13	1.57	4.68	3.9	4.78	4.43	1.69	4.4475
C1_02840W_A	PDE2	-	2.378	1.24976	4.15e-07	8.96e-07	yes	up	3.36	1.65	3.77	3.32	1.16	1.27	1.8	2.05	3.025	1.57
C1_02870W_A	YPT7	-	5.377	2.42681	2.25e-19	8.92e-19	yes	up	8.75	6.17	6.1	8.12	1.28	1.63	1.18	2.7	7.285	1.6975
C1_02870W_B	C1_02870W_B	-	2.53	1.3393	2.39e-12	6.84e-12	yes	up	8.29	8.02	11.16	7.99	5.4	3.96	4.49	3.6	8.865	4.3625
C1_02890C_A	C1_02890C_A	-	0.334	-1.58319	1.58e-19	6.27e-19	yes	down	16.5	13.09	13.98	12.33	47.39	57.64	53.46	48.13	13.975	51.655
C1_02890C_B	C1_02890C_B	-	0.334	-1.58319	1.58e-19	6.27e-19	yes	down	16.5	13.09	13.98	12.33	47.39	57.64	53.46	48.13	13.975	51.655
C1_02930C_B	C1_02930C_B	-	2.349	1.23199	4.11e-08	9.41e-08	yes	up	3.26	3.06	4.29	4.06	1.62	2.84	1.55	1.87	3.6675	1.97
C1_02990C_A	XOG1	-	4.982	2.31686	3.05e-120	9.36e-119	yes	up	27.98	25.15	28.82	28.22	6.5	7.36	7.18	6.77	27.5425	6.9525
C1_02990C_B	C1_02990C_B	-	7.606	2.92709	1.3e-93	2.74e-92	yes	up	21.07	18.26	23.43	21.14	4.16	2.76	3	3.85	20.975	3.4425
C1_03010W_A	RPP1A	-	4.751	2.24832	1.09e-131	3.87e-130	yes	up	1237.71	1213.87	1323.51	1252.07	328.6	349.89	298.67	324.15	1256.79	325.327
C1_03010W_B	C1_03010W_B	-	4.751	2.24832	1.09e-131	3.87e-130	yes	up	1237.71	1213.87	1323.51	1252.07	328.6	349.89	298.67	324.15	1256.79	325.327
C1_03020C_A	RPL13	-	3.194	1.67541	3.93e-77	6.3e-76	yes	up	1948.54	1770.06	1785	1764.11	712.79	705.74	678.01	757.3	1816.93	713.46
C1_03020C_B	C1_03020C_B	-	3.194	1.67541	3.93e-77	6.3e-76	yes	up	1948.54	1770.06	1785	1764.11	712.79	705.74	678.01	757.3	1816.93	713.46
C1_03030W_A	RPS16A	-	3.509	1.81123	8.93e-59	1.03e-57	yes	up	2628.28	2803.74	2675.61	2665.64	980.56	1019.7	848.72	991.66	2693.32	960.16
C1_03030W_B	C1_03030W_B	-	3.509	1.81123	8.93e-59	1.03e-57	yes	up	2628.28	2803.74	2675.61	2665.64	980.56	1019.7	848.72	991.66	2693.32	960.16
C1_03060C_A	TSR2	-	3.011	1.59017	5.47e-14	1.69e-13	yes	up	8.61	7.69	9.56	9.31	3.55	3.43	4.61	3.06	8.7925	3.6625
C1_03060C_B	C1_03060C_B	-	3.058	1.61255	5.44e-10	1.39e-09	yes	up	9.58	5.01	9.32	6.8	3.55	2.09	3.68	2.9	7.6775	3.055
C1_03080C_A	TEM1	-	5.725	2.51722	2.16e-30	1.24e-29	yes	up	11.84	12.31	13.55	11.91	2.45	2.87	3.05	2.47	12.4025	2.71
C1_03080C_B	C1_03080C_B	-	5.725	2.51722	2.16e-30	1.24e-29	yes	up	11.84	12.31	13.55	11.91	2.45	2.87	3.05	2.47	12.4025	2.71
C1_03090W_A	RPS1	-	2.42	1.27472	5.93e-29	3.27e-28	yes	up	1516.54	1609.54	1503.78	1483.59	809.82	788.02	732.43	861.98	1528.36	798.062
C1_03090W_B	C1_03090W_B	-	2.238	1.162	4.19e-26	2.12e-25	yes	up	1440.58	1492.45	1410.88	1409.79	819.6	763.46	779.77	883.2	1438.42	811.508
C1_03100W_B	C1_03100W_B	-	0.448	-1.15998	2.89e-26	1.47e-25	yes	down	2.85	1.83	2.94	2.91	6.73	7.15	7.8	7.66	2.6325	7.335
C1_03110W_A	RPL6	-	3.891	1.96013	2.33e-50	2.27e-49	yes	up	1370.68	1564.77	1336.08	1454.32	492.64	461.85	416.72	485.46	1431.46	464.168
C1_03110W_B	C1_03110W_B	-	3.942	1.97879	1.29e-63	1.64e-62	yes	up	1421.26	1608.09	1491.99	1541.93	491.72	477.67	453.15	514.37	1515.82	484.228
C1_03120W_A	C1_03120W_A	-	0.387	-1.36985	3.11e-25	1.53e-24	yes	down	35.43	39.68	31.8	34.86	115.09	114.36	122.2	114.7	35.4425	116.588
C1_03120W_B	C1_03120W_B	-	0.368	-1.44277	2.93e-25	1.44e-24	yes	down	39.51	44.29	35.52	33.41	128.58	132.22	135.15	132.93	38.1825	132.22
C1_03140W_A	C1_03140W_A	-	0.234	-2.09811	8.67e-20	3.5e-19	yes	down	5.84	2.46	5.46	3.96	19.12	27.6	22.52	23.36	4.43	23.15
C1_03140W_B	C1_03140W_B	-	0.426	-1.23226	1.1e-05	2.12e-05	yes	down	5.63	5.01	3.03	3.4	10.62	14	13.87	11.99	4.2675	12.62
C1_03150C_A	C1_03150C_A	-	0.41	-1.28708	2.3e-46	2.05e-45	yes	down	40.34	35.79	39.09	39.35	122.43	121.05	117.35	111.08	38.6425	117.978
C1_03150C_B	C1_03150C_B	-	0.44	-1.18437	9.76e-45	8.28e-44	yes	down	27.57	24.09	32.01	28.24	74.25	80.9	81.16	80.87	27.9775	79.295
C1_03180W_A	C1_03180W_A	-	4.461	2.15724	1.18e-12	3.45e-12	yes	up	3.43	2.18	4.38	3.3	1.18	0.83	0.83	0.83	3.3225	0.9175
C1_03180W_B	C1_03180W_B	-	4.268	2.09357	2.77e-15	9.04e-15	yes	up	6.24	3.27	4.75	4.06	1.42	1.59	1.2	1.09	4.58	1.325
C1_03200C_A	ARO80	-	0.385	-1.37653	0.00205409	0.00330084	yes	down	0.57	0.3	0.1	0.11	0.95	0.93	0.76	0.92	0.27	0.89
C1_03210C_A	CDC12	-	2.68	1.42231	1.85e-31	1.11e-30	yes	up	37.36	29.57	36.23	34.37	19.2	14.35	13.98	16.49	34.3825	16.005
C1_03210C_B	C1_03210C_B	-	2.323	1.2159	3.9e-27	2.04e-26	yes	up	34.2	27.93	28.83	31	14.75	15.42	16.94	18.93	30.49	16.51
C1_03230C_A	ARX1	-	3.111	1.63719	1.12e-26	5.74e-26	yes	up	8.62	5.11	9.21	6.67	3	2.73	2.78	3.22	7.4025	2.9325
C1_03230C_B	C1_03230C_B	-	3.111	1.63719	1.12e-26	5.74e-26	yes	up	8.62	5.11	9.21	6.67	3	2.73	2.78	3.22	7.4025	2.9325
C1_03270W_A	C1_03270W_A	-	0.285	-1.81298	1.7e-48	1.58e-47	yes	down	5.97	5.65	5.62	5.03	24.99	26.16	25.09	22.38	5.5675	24.655
C1_03270W_B	C1_03270W_B	-	0.285	-1.81298	1.7e-48	1.58e-47	yes	down	5.97	5.65	5.62	5.03	24.99	26.16	25.09	22.38	5.5675	24.655
C1_03320C_A	EHD3	-	0.183	-2.45021	2.78e-53	2.88e-52	yes	down	2.1	1.04	1.78	1.52	9.58	11.72	12.29	10.25	1.61	10.96
C1_03320C_B	C1_03320C_B	-	0.183	-2.45021	2.78e-53	2.88e-52	yes	down	2.1	1.04	1.78	1.52	9.58	11.72	12.29	10.25	1.61	10.96
C1_03330C_A	C1_03330C_A	-	0.284	-1.81651	5.83e-29	3.22e-28	yes	down	1.92	1.45	1.73	1.96	6.66	7.52	9.65	7.46	1.765	7.8225
C1_03330C_B	C1_03330C_B	-	0.404	-1.30702	1.07e-11	2.98e-11	yes	down	1.28	0.98	1.32	0.96	3.66	3.86	3.48	3	1.135	3.5
C1_03380W_A	TPS2	-	0.338	-1.56333	1.42e-32	8.79e-32	yes	down	34.44	32.14	24.93	32.24	113.79	112.08	122.16	116.79	30.9375	116.205
C1_03380W_B	C1_03380W_B	-	0.315	-1.66707	1.88e-97	4.18e-96	yes	down	24.07	17.99	21.15	19.26	78.84	76.78	85.69	87.05	20.6175	82.09
C1_03410W_A	C1_03410W_A	-	3.254	1.70231	1.28e-08	3.03e-08	yes	up	3.82	3.47	5.12	5.77	1.51	1.35	1.34	2.76	4.545	1.74
C1_03410W_B	C1_03410W_B	-	2.542	1.34581	4.91e-06	9.77e-06	yes	up	3.29	2.93	4.58	4.05	2.17	2.06	0.96	2.07	3.7125	1.815
C1_03430W_A	C1_03430W_A	-	0.425	-1.23461	3.39e-13	1.01e-12	yes	down	2.57	2.2	3.23	2.46	6.39	7.9	8.06	8.43	2.615	7.695
C1_03560C_B	C1_03560C_B	-	0.466	-1.10136	6.81e-29	3.75e-28	yes	down	21.17	16.68	19.4	16.24	49.78	45.08	51.71	50.64	18.3725	49.3025
C1_03640C_A	HFL1	-	2.961	1.56611	1.34e-26	6.88e-26	yes	up	17.5	11.94	16.24	15.01	6.27	7.07	6.17	5.88	15.1725	6.3475
C1_03640C_B	C1_03640C_B	-	2.961	1.56611	1.34e-26	6.88e-26	yes	up	17.5	11.94	16.24	15.01	6.27	7.07	6.17	5.88	15.1725	6.3475
C1_03660W_B	C1_03660W_B	-	0.456	-1.13329	1.36e-06	2.83e-06	yes	down	41.78	37.78	40.76	37.9	87.41	120.45	110.45	93.66	39.555	102.993
C1_03710C_A	MSB1	-	2.535	1.34206	2.15e-10	5.62e-10	yes	up	1.46	1.29	1.79	1.63	1.05	0.65	0.56	0.77	1.5425	0.7575
C1_03710C_B	C1_03710C_B	-	2.271	1.18312	9.72e-08	2.18e-07	yes	up	1.87	0.85	1.96	1.54	0.61	0.87	1.07	0.83	1.555	0.845
C1_03720C_A	C1_03720C_A	-	2.126	1.08817	6.03e-21	2.55e-20	yes	up	8.19	6.34	8.5	8.68	4.6	4.87	5.03	4.2	7.9275	4.675
C1_03750W_A	C1_03750W_A	-	2.577	1.36563	1.82e-21	7.87e-21	yes	up	143.93	158.65	128.91	134.26	65.89	77.56	64.15	70.08	141.438	69.42
C1_03750W_B	C1_03750W_B	-	2.519	1.33309	5.05e-22	2.22e-21	yes	up	142.57	156.26	126.48	138.49	66.87	69.46	74.92	71.63	140.95	70.72
C1_03780C_A	HMG1	-	6.698	2.74372	4.12e-118	1.24e-116	yes	up	18.89	12.21	20.03	18.25	3.21	2.99	2.96	3.69	17.345	3.2125
C1_03780C_B	C1_03780C_B	-	4.263	2.09185	3.25e-75	5.01e-74	yes	up	14.54	9.11	15.76	12.85	3.94	4.01	3.86	3.41	13.065	3.805
C1_03790C_A	C1_03790C_A	-	2.651	1.4068	6.24e-26	3.13e-25	yes	up	18.96	13.88	20.11	16.56	9.67	6.86	7.44	8.62	17.3775	8.1475
C1_03790C_B	C1_03790C_B	-	3.133	1.64747	2.16e-23	1e-22	yes	up	11.33	8.95	11.45	7.84	2.96	4.57	4.46	3.82	9.8925	3.9525
C1_03800W_A	RPP1	-	2.388	1.25557	0.0029468	0.00467672	yes	up	1.24	1.16	2.52	1.07	0.71	0.84	1.15	0.41	1.4975	0.7775
C1_03800W_B	C1_03800W_B	-	4.846	2.27667	7.05e-06	1.39e-05	yes	up	1.11	0.52	1.92	1.4	0.35	0.22	0.37	0.3	1.2375	0.31
C1_03830C_A	C1_03830C_A	-	2.852	1.51211	1.26e-10	3.31e-10	yes	up	5.11	3.85	6.16	4.75	2.28	1.34	2.9	2.14	4.9675	2.165
C1_03830C_B	C1_03830C_B	-	3.764	1.9124	2.15e-24	1.03e-23	yes	up	7.46	5.61	8.71	7.45	2.76	1.79	2.51	2.56	7.3075	2.405
C1_03870C_A	C1_03870C_A	-	2.647	1.40457	1.53e-21	6.65e-21	yes	up	6.98	4.96	8.74	7.24	3.18	2.96	3.3	3.66	6.98	3.275
C1_03870C_B	C1_03870C_B	-	2.946	1.5589	5.44e-16	1.83e-15	yes	up	3.68	2.33	4.32	3.51	1.68	1.45	1.41	1.27	3.46	1.4525
C1_04000C_A	KTR4	-	2.403	1.26458	7.92e-24	3.7e-23	yes	up	13.44	10.34	13.81	12.22	5.11	7.09	6.17	7.59	12.4525	6.49
C1_04010C_A	C1_04010C_A	-	0.333	-1.5866	5.14e-42	4.06e-41	yes	down	6.19	5.3	5.57	5.76	20.14	21.36	21.54	23.03	5.705	21.5175
C1_04010C_B	C1_04010C_B	-	0.065	-3.93374	3.11e-164	1.52e-162	yes	down	2.7	1.51	1.72	2.02	39	38.68	37.91	36.3	1.9875	37.9725
C1_04020C_A	CSH1	-	0.389	-1.36289	7.22e-47	6.52e-46	yes	down	48.43	45	48.04	45.81	159.4	147.21	140.48	158.23	46.82	151.33
C1_04020C_B	C1_04020C_B	-	0.437	-1.19336	4.94e-45	4.23e-44	yes	down	81.67	69.82	73.6	76.02	217.38	218.1	203.46	226.1	75.2775	216.26
C1_04040C_A	C1_04040C_A	-	6.226	2.63835	7.47e-25	3.62e-24	yes	up	2.65	1.77	4.06	2.52	0.47	0.42	0.71	0.58	2.75	0.545
C1_04040C_B	C1_04040C_B	-	5.538	2.46948	1.97e-26	1e-25	yes	up	3.43	1.93	3.81	2.76	0.56	0.66	0.51	0.92	2.9825	0.6625
C1_04090C_B	C1_04090C_B	-	2.086	1.06061	1.54e-05	2.93e-05	yes	up	2.57	1.99	2.95	4.23	1.39	1.96	1.73	1.99	2.935	1.7675
C1_04130W_A	ERB1	-	3.782	1.91903	1.62e-20	6.76e-20	yes	up	3.13	1.94	4.61	3.4	1.07	1.14	1.05	1	3.27	1.065
C1_04130W_B	C1_04130W_B	-	2.851	1.51134	4.44e-13	1.32e-12	yes	up	2.29	1.57	3.4	2.22	1.16	0.89	1.05	1	2.37	1.025
C1_04150C_A	C1_04150C_A	-	2.262	1.17784	0.000186586	0.000327289	yes	up	3.69	2.78	4.45	4.64	1.55	2.75	2.32	1.88	3.89	2.125
C1_04150C_B	C1_04150C_B	-	2.262	1.17784	0.000186586	0.000327289	yes	up	3.69	2.78	4.45	4.64	1.55	2.75	2.32	1.88	3.89	2.125
C1_04170C_A	HTA2	-	2.184	1.12677	8.3e-31	4.86e-30	yes	up	645.93	587.63	719.57	661.85	356.09	402.16	398.68	321.1	653.745	369.507
C1_04170C_B	C1_04170C_B	-	2.184	1.12677	8.3e-31	4.86e-30	yes	up	645.93	587.63	719.57	661.85	356.09	402.16	398.68	321.1	653.745	369.507
C1_04180W_A	C1_04180W_A	-	2.406	1.26639	1.4e-41	1.09e-40	yes	up	1018.5	923.76	1104.65	993.91	520.42	556.64	544.04	452.42	1010.21	518.38
C1_04180W_B	C1_04180W_B	-	2.406	1.26639	1.4e-41	1.09e-40	yes	up	1018.5	923.76	1104.65	993.91	520.42	556.64	544.04	452.42	1010.21	518.38
C1_04210C_B	C1_04210C_B	-	2.478	1.30901	1.87e-27	9.87e-27	yes	up	28.64	19.36	29.07	27.9	12.43	11.56	12.84	15.82	26.2425	13.1625
C1_04300C_A	SSA2	-	3.21	1.68248	1.04e-103	2.62e-102	yes	up	137.91	112.15	129.83	127.81	51.01	46.38	48.41	52.64	126.925	49.61
C1_04300C_B	C1_04300C_B	-	3.518	1.81486	1.79e-115	5.17e-114	yes	up	124.4	99.81	118.72	106.95	40.98	37.54	38.6	43.12	112.47	40.06
C1_04310C_B	C1_04310C_B	-	2.621	1.38986	5.11e-11	1.37e-10	yes	up	8.69	7.41	7.52	7.97	3.62	2.99	3.4	5.13	7.8975	3.785
C1_04330W_A	RPN4	-	0.184	-2.43887	1.94e-127	6.57e-126	yes	down	5.84	5.04	5.09	5.06	35.65	33.5	37.75	36.56	5.2575	35.865
C1_04330W_B	C1_04330W_B	-	0.185	-2.43186	5.82e-78	9.44e-77	yes	down	5.07	5.36	4.33	4.83	32.17	32.1	35.22	34.8	4.8975	33.5725
C1_04340C_A	C1_04340C_A	-	2.102	1.07198	2.11e-09	5.21e-09	yes	up	6.17	4.82	5.14	5.36	3.16	3.24	2.99	3.38	5.3725	3.1925
C1_04340C_B	C1_04340C_B	-	2.112	1.07864	3.48e-06	6.99e-06	yes	up	5.27	3.77	6.23	4.27	2.96	4	2.46	2.09	4.885	2.8775
C1_04350C_A	C1_04350C_A	-	0.346	-1.53104	5.49e-08	1.25e-07	yes	down	0.23	0.23	0.34	0.28	0.98	1.01	0.9	0.99	0.27	0.97
C1_04350C_B	C1_04350C_B	-	0.399	-1.32694	3.54e-07	7.69e-07	yes	down	0.5	0.21	0.49	0.37	1.18	1.28	1.16	1.25	0.3925	1.2175
C1_04390C_A	NOP4	-	3.663	1.87308	4.3e-07	9.27e-07	yes	up	1.31	0.63	2	0.65	0.35	0.34	0.37	0.47	1.1475	0.3825
C1_04390C_B	C1_04390C_B	-	3.692	1.88429	3.22e-11	8.77e-11	yes	up	1.15	0.79	1.68	1.17	0.28	0.44	0.42	0.47	1.1975	0.4025
C1_04400C_A	APE2	-	2.551	1.35087	4.93e-51	4.91e-50	yes	up	66.05	43.39	66.95	56.72	26.45	27.95	27.43	31.86	58.2775	28.4225
C1_04400C_B	C1_04400C_B	-	2.711	1.43904	9.65e-72	1.4e-70	yes	up	72.39	46.66	72.96	62.64	27.45	28.88	30.06	30.42	63.6625	29.2025
C1_04460C_A	C1_04460C_A	-	0.073	-3.78577	6.53e-157	3e-155	yes	down	6.03	4.12	6.75	5.49	91.77	115.29	98.66	78.36	5.5975	96.02
C1_04460C_B	C1_04460C_B	-	0.073	-3.78577	6.53e-157	3e-155	yes	down	6.03	4.12	6.75	5.49	91.77	115.29	98.66	78.36	5.5975	96.02
C1_04470C_A	C1_04470C_A	-	0.445	-1.168	1.39e-07	3.1e-07	yes	down	7.99	4.18	9.61	7.22	23.97	19.2	15.33	20.79	7.25	19.8225
C1_04470C_B	C1_04470C_B	-	0.45	-1.1519	0.000340709	0.000583823	yes	down	7.59	6.7	2.29	8.28	17.8	17.11	19.29	16.02	6.215	17.555
C1_04480C_B	C1_04480C_B	-	0.487	-1.03732	4.4e-18	1.63e-17	yes	down	3.69	2.29	2.95	2.52	7.97	6.88	7.24	7.22	2.8625	7.3275
C1_04500W_A	ICL1	-	0.012	-6.37485	9.95e-304	1.39e-301	yes	down	3.31	2.68	1.64	2.15	247.8	269.37	284.78	227.44	2.445	257.348
C1_04500W_B	C1_04500W_B	-	0.013	-6.21454	0	0	yes	down	2.79	2.39	3.4	2.77	253.84	275.86	302.22	224.67	2.8375	264.147
C1_04510W_A	C1_04510W_A	-	2.029	1.02073	2.23e-05	4.18e-05	yes	up	3.2	2.04	2.95	3.48	2.07	1.56	2.36	1.18	2.9175	1.7925
C1_04560W_A	C1_04560W_A	-	0.492	-1.02343	1.2e-10	3.16e-10	yes	down	1.76	1.45	2.02	1.62	3.75	4.95	4.27	4.43	1.7125	4.35
C1_04570C_A	CHL4	-	13.787	3.78524	2.2e-06	4.51e-06	yes	up	1.33	0.24	0.85	0.43	0.11	0	0.13	0	0.7125	0.06
C1_04570C_B	C1_04570C_B	-	5.048	2.3358	0.00678835	0.0103795	yes	up	0.44	0.12	0.28	0.79	0.04	0.29	0	0.09	0.4075	0.105
C1_04580C_A	C1_04580C_A	-	2.104	1.07333	0.0357289	0.0498519	yes	up	16.31	28.71	17.48	21.55	14.65	3.88	16.81	16.06	21.0125	12.85
C1_04580C_B	C1_04580C_B	-	4.773	2.25482	8.14e-05	0.000146214	yes	up	26.13	17.23	26.25	21.56	4.88	13.63	2.09	3.21	22.7925	5.9525
C1_04590W_A	C1_04590W_A	-	6.355	2.66798	5.9e-64	7.58e-63	yes	up	1958.99	2026.6	1974.21	2051.63	382.91	425.1	351.25	299.34	2002.86	364.65
C1_04590W_B	C1_04590W_B	-	9.074	3.18167	3.69e-66	4.94e-65	yes	up	1230	1311.73	1148.65	1265.41	165.16	136.51	156.8	183.88	1238.95	160.588
C1_04600C_A	C1_04600C_A	-	2.425	1.27792	8.38e-25	4.05e-24	yes	up	16.84	12.28	17.98	14.97	8.17	9.11	6.91	7.66	15.5175	7.9625
C1_04600C_B	C1_04600C_B	-	2.374	1.24741	6.18e-24	2.9e-23	yes	up	15.06	10.11	13.47	11.79	6.12	7.03	6.74	6.58	12.6075	6.6175
C1_04620W_A	C1_04620W_A	-	4.251	2.08772	3.24e-19	1.27e-18	yes	up	2.33	1.72	2.74	2.47	0.69	0.49	0.7	0.82	2.315	0.675
C1_04620W_B	C1_04620W_B	-	4.341	2.11792	5.22e-24	2.46e-23	yes	up	3.51	2.3	3.85	2.72	0.69	0.88	0.93	1.04	3.095	0.885
C1_04630C_A	C1_04630C_A	-	2.16	1.11123	1.62e-05	3.08e-05	yes	up	1.13	0.53	1.2	1.03	0.58	0.42	0.49	0.72	0.9725	0.5525
C1_04630C_B	C1_04630C_B	-	2.326	1.2176	5.31e-07	1.14e-06	yes	up	0.81	0.71	1.21	1.07	0.37	0.59	0.66	0.43	0.95	0.5125
C1_04650W_A	DUR3	-	2.403	1.26485	1.38e-05	2.64e-05	yes	up	1.18	0.69	0.87	0.87	0.41	0.59	0.58	0.31	0.9025	0.4725
C1_04660W_B	C1_04660W_B	-	4.442	2.1513	8.65e-15	2.76e-14	yes	up	0.79	0.51	1.47	1.16	0.29	0.28	0.24	0.27	0.9825	0.27
C1_04670W_A	HAT1	-	3.005	1.58729	1.85e-09	4.59e-09	yes	up	6.12	3.01	8.86	4.45	2.76	2.38	2.16	1.76	5.61	2.265
C1_04670W_B	C1_04670W_B	-	2.326	1.2177	1.18e-07	2.64e-07	yes	up	7.46	3.13	7	5.6	2.48	3.67	2.48	3.64	5.7975	3.0675
C1_04680W_A	PIL1	-	0.454	-1.13772	1.35e-24	6.51e-24	yes	down	877.4	937.78	856.85	929.87	2541.31	2593.94	2408.08	2490.52	900.475	2508.46
C1_04680W_B	C1_04680W_B	-	0.444	-1.17288	2.24e-27	1.18e-26	yes	down	860.42	921.53	856.48	905.32	2539.35	2587.5	2446.65	2539.36	885.938	2528.22
C1_04690C_A	REC8	-	0.221	-2.17745	0.0252817	0.0360755	yes	down	0.04	0.07	0	0.03	0.31	0.23	0.25	0.03	0.035	0.205
C1_04690C_B	C1_04690C_B	-	0.26	-1.94103	0.0298683	0.0422416	yes	down	0.05	0.03	0.04	0.02	0.04	0.13	0.2	0.31	0.035	0.17
C1_04700C_A	C1_04700C_A	-	0.499	-1.00186	2.55e-22	1.14e-21	yes	down	3.7	2.97	4.02	3.6	8.44	8.18	10.13	9.1	3.5725	8.9625
C1_04730C_A	LYS21	-	4.047	2.01672	1.07e-19	4.29e-19	yes	up	15.4	9.46	16.39	13.23	5.25	3.95	2.3	5.07	13.62	4.1425
C1_04730C_B	C1_04730C_B	-	2.487	1.31437	4.93e-29	2.73e-28	yes	up	17.07	11.79	17.37	15.29	6.82	7.52	9.33	7.2	15.38	7.7175
C1_04740W_B	C1_04740W_B	-	0.485	-1.04509	1.48e-30	8.58e-30	yes	down	23.99	23.05	24.52	24.44	61.43	64.56	60.52	63.03	24	62.385
C1_04760C_A	SYG1	-	14.15	3.82272	2.32e-41	1.81e-40	yes	up	2.78	1.29	2.93	2.45	0.16	0.19	0.17	0.29	2.3625	0.2025
C1_04760C_B	C1_04760C_B	-	42.263	5.40131	1.04e-44	8.77e-44	yes	up	2.84	1.34	2.57	2.18	0.08	0.02	0.11	0.06	2.2325	0.0675
C1_04770C_A	ERG3	-	9.637	3.26856	1.57e-179	9.01e-178	yes	up	110.16	88.28	123.18	117.83	13.08	11.88	14.8	17.15	109.862	14.2275
C1_04770C_B	C1_04770C_B	-	12.628	3.65854	4.36e-201	3.16e-199	yes	up	105.31	94.21	122.15	120.07	13.28	10.3	10.13	10.03	110.435	10.935
C1_04800C_B	C1_04800C_B	-	0.15	-2.74149	0.000971709	0.00160464	yes	down	0	0.04	0.03	0.02	0.17	0.19	0.43	0.17	0.0225	0.24
C1_04810W_A	TCO89	-	0.475	-1.07537	7.67e-10	1.94e-09	yes	down	1.99	1.04	1.81	1.19	3.86	3.77	3.87	4.21	1.5075	3.9275
C1_04810W_B	C1_04810W_B	-	0.395	-1.3394	3.25e-13	9.73e-13	yes	down	1.76	0.97	1.09	1.59	4.41	4.32	4.49	3.88	1.3525	4.275
C1_04820C_A	C1_04820C_A	-	2.256	1.17351	0.0019722	0.00317222	yes	up	88.79	126.82	67.34	140.33	86.51	56.9	48.29	44.43	105.82	59.0325
C1_04830W_A	SEC21	-	2.37	1.24509	9.46e-50	9.07e-49	yes	up	15.31	11.03	15.87	13.14	7.29	7.72	6.94	7.17	13.8375	7.28
C1_04830W_B	C1_04830W_B	-	2.499	1.32137	3.27e-61	4e-60	yes	up	15.45	11.38	15.87	13.87	6.55	6.77	7.61	7.36	14.1425	7.0725
C1_04840C_B	C1_04840C_B	-	2.57	1.36174	1.81e-06	3.73e-06	yes	up	14.05	10.47	14.47	10.43	6.63	6.48	4.96	5.37	12.355	5.86
C1_04870W_A	SAP7	-	3.42	1.77394	0.0014081	0.00228972	yes	up	0.48	0.55	0.63	0.22	0.16	0.2	0.05	0.29	0.47	0.175
C1_04880C_A	MRPL37	-	4.356	2.12303	3.25e-14	1.01e-13	yes	up	20.64	15.37	19	21.58	3.36	5.39	6.78	6.03	19.1475	5.39
C1_04880C_B	C1_04880C_B	-	2.475	1.30748	5.9e-09	1.42e-08	yes	up	20.05	20.34	22.56	20.51	10.49	11.45	9.92	9.81	20.865	10.4175
C1_04890W_A	YBN5	-	2.349	1.23215	2.45e-39	1.8e-38	yes	up	172.43	149.36	152.21	147.78	83.76	82.67	78.2	88.39	155.445	83.255
C1_04890W_B	C1_04890W_B	-	2.227	1.15532	2.05e-33	1.3e-32	yes	up	144.12	127.42	129.82	130.91	78.01	72.73	70.39	79.61	133.067	75.185
C1_04930C_A	C1_04930C_A	-	0.199	-2.32602	4.21e-34	2.73e-33	yes	down	2.58	3.1	2.4	2.49	15.66	16.43	18.16	16.86	2.6425	16.7775
C1_04930C_B	C1_04930C_B	-	0.199	-2.32602	4.21e-34	2.73e-33	yes	down	2.58	3.1	2.4	2.49	15.66	16.43	18.16	16.86	2.6425	16.7775
C1_04950C_A	RPM2	-	0.396	-1.33634	1.49e-17	5.4e-17	yes	down	2.35	1.34	3.18	2.46	6.91	6.96	7.67	7.52	2.3325	7.265
C1_04960C_A	C1_04960C_A	-	0.349	-1.51717	3.71e-30	2.13e-29	yes	down	2.15	1.56	2.1	1.72	5.81	7.35	7.11	6.74	1.8825	6.7525
C1_04990C_A	C1_04990C_A	-	2.211	1.14446	0.000191161	0.00033502	yes	up	1.85	1.28	1.99	1.31	0.81	1.29	0.7	0.81	1.6075	0.9025
C1_05000W_A	RHD1	-	8.909	3.15531	3.91e-38	2.81e-37	yes	up	7.26	5.64	7.48	6.05	0.6	1.11	0.53	1.47	6.6075	0.9275
C1_05000W_B	C1_05000W_B	-	5.962	2.57577	4.14e-31	2.44e-30	yes	up	5.85	3.81	6	5.46	1.03	0.65	1.05	1.65	5.28	1.095
C1_05020C_B	C1_05020C_B	-	0.371	-1.4308	2.15e-12	6.17e-12	yes	down	1.96	1.03	1.32	1.83	4.17	6.4	5.52	4.63	1.535	5.18
C1_05030C_A	PSF2	-	5.055	2.33783	7.42e-41	5.69e-40	yes	up	20.14	16.27	19.56	19.83	4.65	5.34	3.54	5.2	18.95	4.6825
C1_05030C_B	C1_05030C_B	-	4.275	2.09586	6.22e-16	2.09e-15	yes	up	11.13	7.82	8.76	7.14	2.32	3.25	2.81	1.73	8.7125	2.5275
C1_05060W_A	REI1	-	4.002	2.00084	4.74e-31	2.79e-30	yes	up	8.47	6.38	11	8.85	2.46	2.26	3.14	2.89	8.675	2.6875
C1_05060W_B	C1_05060W_B	-	5.291	2.40342	5.03e-41	3.88e-40	yes	up	9.75	7.99	13.57	8.88	2.67	2.35	2.18	2.24	10.0475	2.36
C1_05070C_A	GPI7	-	2.557	1.35432	3.21e-19	1.26e-18	yes	up	3	2.06	3.44	2.92	1.45	1.43	1.36	1.33	2.855	1.3925
C1_05070C_B	C1_05070C_B	-	2.807	1.4891	1.45e-10	3.82e-10	yes	up	2.62	1.52	2.64	2.39	0.66	1.32	1.33	0.76	2.2925	1.0175
C1_05080W_A	GPT1	-	0.275	-1.85989	3.98e-05	7.33e-05	yes	down	0.23	0.17	0.09	0.11	0.66	0.67	0.84	0.54	0.15	0.6775
C1_05080W_B	C1_05080W_B	-	0.272	-1.8794	1.35e-06	2.81e-06	yes	down	0.2	0.14	0.27	0.27	0.87	0.75	0.94	1.49	0.22	1.0125
C1_05100W_A	C1_05100W_A	-	3.031	1.59993	0.000108431	0.000192988	yes	up	1.87	1	1.59	1.31	0.67	0.39	0.62	0.63	1.4425	0.5775
C1_05100W_B	C1_05100W_B	-	2.179	1.12341	0.00973738	0.0146097	yes	up	2.3	1.28	1.6	1.85	0.34	1.05	1.78	0.95	1.7575	1.03
C1_05120W_B	C1_05120W_B	-	0.481	-1.05473	1.86e-11	5.12e-11	yes	down	5.57	4.47	3.64	4.38	10.82	12.87	12.52	11.1	4.515	11.8275
C1_05140W_A	BRG1	-	0.165	-2.6015	1.37e-98	3.12e-97	yes	down	19.28	14.8	12.96	14.79	121.21	119.69	112.67	118.61	15.4575	118.045
C1_05140W_B	C1_05140W_B	-	0.18	-2.47059	2.88e-63	3.65e-62	yes	down	28.81	24.42	18.35	21.34	174.25	158.21	159.79	159.15	23.23	162.85
C1_05150C_A	C1_05150C_A	-	0.104	-3.2646	0.0199494	0.0288853	yes	down	0	2.14	0	0	9.63	7.59	3.49	4.25	0.535	6.24
C1_05150C_B	C1_05150C_B	-	0.104	-3.2646	0.0199494	0.0288853	yes	down	0	2.14	0	0	9.63	7.59	3.49	4.25	0.535	6.24
C1_05160C_A	C1_05160C_A	-	0.029	-5.09306	0	0	yes	down	5.05	3.94	3.59	3.19	166.69	179.05	175.47	155.71	3.9425	169.23
C1_05160C_B	C1_05160C_B	-	0.039	-4.67049	1.19e-299	1.64e-297	yes	down	8.66	5.71	5.81	5.27	198.89	219.47	207.61	184.43	6.3625	202.6
C1_05170C_A	CUE5	-	0.445	-1.16932	4.05e-35	2.71e-34	yes	down	17.64	12.53	16.59	14.68	41.03	43.12	49.63	38.87	15.36	43.1625
C1_05170C_B	C1_05170C_B	-	0.461	-1.11813	9.08e-27	4.7e-26	yes	down	12.84	11.42	12.31	11.5	32.01	31.73	37.57	29.96	12.0175	32.8175
C1_05200C_A	C1_05200C_A	-	0.481	-1.05558	1.19e-19	4.76e-19	yes	down	9.87	6.65	8.63	8.91	22.17	21.4	23.72	20.97	8.515	22.065
C1_05200C_B	C1_05200C_B	-	0.432	-1.21026	7.88e-17	2.77e-16	yes	down	6.93	6.13	5.46	7.26	18.92	17.9	19.55	18.71	6.445	18.77
C1_05210C_A	C1_05210C_A	-	2.045	1.03236	9.32e-11	2.47e-10	yes	up	10.46	7.82	10.11	10.29	5.68	4.38	6.23	7.26	9.67	5.8875
C1_05290W_B	C1_05290W_B	-	2.03	1.02183	2.41e-19	9.54e-19	yes	up	38.67	23.3	36.77	31.36	21.44	17.59	18.9	21.42	32.525	19.8375
C1_05300C_B	C1_05300C_B	-	2.106	1.07448	1.45e-28	7.88e-28	yes	up	11.23	8.48	10.72	9.55	5.2	6.24	5.95	6.39	9.995	5.945
C1_05370C_A	C1_05370C_A	-	0.419	-1.25416	1.18e-15	3.92e-15	yes	down	1.75	1.26	1.42	1.23	4.35	4.51	4.36	3.67	1.415	4.2225
C1_05370C_B	C1_05370C_B	-	0.367	-1.44569	3.97e-25	1.94e-24	yes	down	2.13	1.38	1.93	1.82	6.06	6.99	6.37	5.3	1.815	6.18
C1_05440C_A	C1_05440C_A	-	0.086	-3.54689	3.96e-76	6.23e-75	yes	down	3.25	3.07	2.01	1.76	38.65	38.67	39.96	32.75	2.5225	37.5075
C1_05440C_B	C1_05440C_B	-	0.077	-3.69911	3.58e-188	2.27e-186	yes	down	5.11	4.68	3.83	4.36	75.87	78.57	75.55	65.61	4.495	73.9
C1_05460W_A	KOG1	-	0.426	-1.23006	4.95e-10	1.27e-09	yes	down	1.76	0.65	1.42	1.04	2.95	3.39	3.91	3.78	1.2175	3.5075
C1_05460W_B	C1_05460W_B	-	0.454	-1.13947	2.19e-16	7.51e-16	yes	down	1.33	0.83	1.63	1.36	3.37	3.41	3.78	3.54	1.2875	3.525
C1_05480C_A	C1_05480C_A	-	0.427	-1.22788	0.000474199	0.000803397	yes	down	0.77	0.27	0.62	0.56	1.67	1.25	2.08	1.51	0.555	1.6275
C1_05480C_B	C1_05480C_B	-	0.427	-1.22788	0.000474199	0.000803397	yes	down	0.77	0.27	0.62	0.56	1.67	1.25	2.08	1.51	0.555	1.6275
C1_05500W_A	RSM22	-	2.359	1.23828	2.82e-05	5.27e-05	yes	up	0.87	0.56	1.04	0.61	0.33	0.48	0.47	0.34	0.77	0.405
C1_05500W_B	C1_05500W_B	-	2.359	1.23828	2.82e-05	5.27e-05	yes	up	0.87	0.56	1.04	0.61	0.33	0.48	0.47	0.34	0.77	0.405
C1_05530C_A	SSH1	-	3.376	1.75549	4.12e-55	4.42e-54	yes	up	23.85	23.55	25.43	24.06	8.65	10.3	8.38	8.86	24.2225	9.0475
C1_05530C_B	C1_05530C_B	-	4.041	2.01462	1.16e-50	1.14e-49	yes	up	16.39	17.64	17.72	16.93	4.66	5.88	5.2	5.81	17.17	5.3875
C1_05610W_A	C1_05610W_A	-	3.967	1.98807	1.1e-16	3.83e-16	yes	up	3.2	2.31	3.37	2.97	0.96	1.33	0.58	0.85	2.9625	0.93
C1_05610W_B	C1_05610W_B	-	2.751	1.46001	5.37e-09	1.29e-08	yes	up	2.87	1.9	3.3	1.99	1.2	0.82	1.01	1.48	2.515	1.1275
C1_05630C_A	C1_05630C_A	-	3.461	1.7911	8.58e-84	1.56e-82	yes	up	27.21	20	27.62	23.83	8.76	7.97	8.69	10.17	24.665	8.8975
C1_05630C_B	C1_05630C_B	-	3.995	1.99815	3.63e-63	4.59e-62	yes	up	27.85	18.47	28.8	23.18	9.01	6.56	7.41	7.55	24.575	7.6325
C1_05650W_B	C1_05650W_B	-	2.089	1.06286	9.13e-08	2.05e-07	yes	up	7.74	8.55	10.3	9.16	4.75	4.84	7.12	4.78	8.9375	5.3725
C1_05660C_A	C1_05660C_A	-	3.11	1.63675	1.24e-25	6.18e-25	yes	up	7.17	3.84	8.57	6.87	2.73	2.46	2.67	2.62	6.6125	2.62
C1_05660C_B	C1_05660C_B	-	2.912	1.54222	8.26e-20	3.34e-19	yes	up	6.12	3.31	8.05	6.39	2.52	2.5	2.62	2.46	5.9675	2.525
C1_05690C_A	C1_05690C_A	-	0.133	-2.90665	0.00366619	0.00575588	yes	down	0	0.06	0.09	0.06	0.52	0.73	0.36	0.52	0.0525	0.5325
C1_05690C_B	C1_05690C_B	-	0.133	-2.90665	0.00366619	0.00575588	yes	down	0	0.06	0.09	0.06	0.52	0.73	0.36	0.52	0.0525	0.5325
C1_05700W_A	AUT7	-	0.239	-2.0635	2.76e-65	3.63e-64	yes	down	73	72.55	69.87	63.57	365.53	391.82	368.36	326.23	69.7475	362.985
C1_05700W_B	C1_05700W_B	-	0.239	-2.0635	2.76e-65	3.63e-64	yes	down	73	72.55	69.87	63.57	365.53	391.82	368.36	326.23	69.7475	362.985
C1_05710C_A	UGA4	-	0.294	-1.7659	0.00118773	0.00194215	yes	down	0.4	0.08	0.05	0.25	0.7	0.9	0.57	1.09	0.195	0.815
C1_05720W_A	C1_05720W_A	-	2.084	1.05934	1.28e-18	4.86e-18	yes	up	703.32	687.59	595.36	613.22	411.33	385.4	369.47	408.66	649.872	393.715
C1_05720W_B	C1_05720W_B	-	2.099	1.06971	2.18e-20	9.03e-20	yes	up	697.37	678.28	601.64	613.34	403.7	380.93	367.31	405.26	647.658	389.3
C1_05740C_A	C1_05740C_A	-	2.751	1.46	0.000517612	0.000873988	yes	up	1.65	0.75	1.32	0.63	0.5	0.33	0.52	0.58	1.0875	0.4825
C1_05740C_B	C1_05740C_B	-	4.122	2.04335	1.3e-07	2.9e-07	yes	up	1.44	1.16	2.18	1.16	0.35	0.69	0.48	0.27	1.485	0.4475
C1_05750C_B	C1_05750C_B	-	0.34	-1.55518	1.2e-05	2.31e-05	yes	down	0.18	0.09	0.34	0.15	0.41	0.54	0.96	0.83	0.19	0.685
C1_05760C_A	PGA26	-	0.272	-1.88027	7.62e-06	1.49e-05	yes	down	2.6	0.79	3.1	3.16	7.33	14.51	13.23	7.99	2.4125	10.765
C1_05770C_B	C1_05770C_B	-	0.456	-1.13178	2.6e-45	2.24e-44	yes	down	13.77	11.28	13.44	13.36	35.22	37.59	33.84	35.85	12.9625	35.625
C1_05830W_A	C1_05830W_A	-	0.048	-4.37004	5.26e-17	1.87e-16	yes	down	0.05	0.08	0.05	0.33	3.1	3.84	2.83	3.72	0.1275	3.3725
C1_05830W_B	C1_05830W_B	-	0.023	-5.46825	2.31e-19	9.16e-19	yes	down	0	0.16	0.14	0	3.46	4.92	3.89	4.7	0.075	4.2425
C1_05840W_B	C1_05840W_B	-	0.239	-2.06227	3.12e-19	1.22e-18	yes	down	1.26	1.25	1.36	0.79	6.76	5.72	5.68	6.29	1.165	6.1125
C1_05860W_A	PRN2	-	0.438	-1.18944	2.33e-10	6.07e-10	yes	down	2.2	2.26	3.11	1.96	6.38	7.44	7.03	6.45	2.3825	6.825
C1_05860W_B	C1_05860W_B	-	0.438	-1.18944	2.33e-10	6.07e-10	yes	down	2.2	2.26	3.11	1.96	6.38	7.44	7.03	6.45	2.3825	6.825
C1_05870W_A	PRN3	-	2.224	1.1531	9.26e-07	1.95e-06	yes	up	4.94	3.23	5.94	5.05	3.51	2.88	1.97	2.29	4.79	2.6625
C1_05870W_B	C1_05870W_B	-	2.358	1.23745	3.64e-05	6.73e-05	yes	up	3.98	1.87	3.29	3.77	0.9	2.14	2.15	1.59	3.2275	1.695
C1_05910W_A	SIP5	-	0.199	-2.33073	2.79e-31	1.66e-30	yes	down	1.28	0.6	1.02	0.94	4.77	6.78	6.18	6.23	0.96	5.99
C1_05910W_B	C1_05910W_B	-	0.326	-1.61529	3.45e-16	1.18e-15	yes	down	1.42	0.84	1.71	1.83	4.96	5.06	6.42	5.65	1.45	5.5225
C1_05930C_A	C1_05930C_A	-	0.481	-1.05508	1.5e-05	2.86e-05	yes	down	0.63	0.28	0.61	0.7	1.19	1.2	1.63	1.68	0.555	1.425
C1_05930C_B	C1_05930C_B	-	0.446	-1.16644	2.22e-08	5.15e-08	yes	down	0.6	0.47	0.72	0.53	1.43	1.35	1.6	2.1	0.58	1.62
C1_05940W_A	PHO87	-	7.446	2.89645	2.64e-127	8.9e-126	yes	up	29.67	19.66	35.71	31.3	5.07	4.67	4.68	4.96	29.085	4.845
C1_05940W_B	C1_05940W_B	-	6.595	2.72142	1.39e-75	2.16e-74	yes	up	21.79	13.23	27.19	21.34	3.61	3.35	4.66	4.04	20.8875	3.915
C1_05950C_A	C1_05950C_A	-	7.441	2.89552	3.49e-58	3.99e-57	yes	up	14.53	16.34	16.48	19.05	2.65	2.71	2.35	3.61	16.6	2.83
C1_05950C_B	C1_05950C_B	-	6.417	2.682	2.71e-32	1.66e-31	yes	up	20.65	11.84	20.28	12.41	3.6	3.31	3.92	1.69	16.295	3.13
C1_05960W_A	PGA45	-	2.052	1.03677	2.29e-22	1.02e-21	yes	up	138.97	141.93	135.88	146.35	87.08	87.03	82.06	91.18	140.782	86.8375
C1_05960W_B	C1_05960W_B	-	2.037	1.02643	1.27e-23	5.9e-23	yes	up	138.39	134.12	130.46	139.55	87.77	83.03	79.41	86.13	135.63	84.085
C1_05980W_A	C1_05980W_A	-	2.093	1.06562	0.00108877	0.00178714	yes	up	2.54	1	2.52	2.35	1.42	1.92	0.9	0.67	2.1025	1.2275
C1_06000W_A	C1_06000W_A	-	0.476	-1.0702	0.0286729	0.0406635	yes	down	0.23	0.09	0.42	0.1	0.5	0.63	0.54	0.51	0.21	0.545
C1_06020W_A	RGD1	-	5.276	2.39945	1.33e-20	5.57e-20	yes	up	3.55	2.49	3.85	3.67	0.89	0.64	1.26	0.42	3.39	0.8025
C1_06020W_B	C1_06020W_B	-	4.194	2.06842	2.29e-17	8.23e-17	yes	up	2.89	1.62	2.9	2.34	0.94	0.77	0.44	0.72	2.4375	0.7175
C1_06100C_A	MSI3	-	3.28	1.71367	7.52e-47	6.78e-46	yes	up	57.78	40.44	64.15	50.24	20.61	16.87	19.18	23.84	53.1525	20.125
C1_06100C_B	C1_06100C_B	-	3.065	1.6157	1.12e-65	1.49e-64	yes	up	47.19	31.57	46.35	43.4	14.9	16.41	18.1	19.14	42.1275	17.1375
C1_06130C_A	HAC1	-	0.367	-1.44527	6.52e-23	2.96e-22	yes	down	3.89	3.61	3.98	2.97	11.12	12.36	13.77	12.36	3.6125	12.4025
C1_06130C_B	C1_06130C_B	-	0.367	-1.44527	6.52e-23	2.96e-22	yes	down	3.89	3.61	3.98	2.97	11.12	12.36	13.77	12.36	3.6125	12.4025
C1_06160W_A	C1_06160W_A	-	0.137	-2.87163	0.00531309	0.00821586	yes	down	0.03	0.07	0	0	0.25	0.22	0.23	0.27	0.025	0.2425
C1_06160W_B	C1_06160W_B	-	0.243	-2.03802	0.00138306	0.00225052	yes	down	0.14	0.05	0.14	0.05	0.57	0.44	0.62	0.27	0.095	0.475
C1_06180W_A	TLO34	-	0.482	-1.05253	8.52e-23	3.85e-22	yes	down	69.57	69.42	66.48	61.84	167.13	187.63	183.55	162.72	66.8275	175.257
C1_06200W_A	C1_06200W_A	-	2.738	1.45308	3.06e-05	5.7e-05	yes	up	2.99	0.83	2.41	2	1.27	1.06	0.82	0.51	2.0575	0.915
C1_06210W_A	BUD16	-	4.639	2.21378	1.04e-16	3.61e-16	yes	up	4.91	4.47	4.07	3.65	1.57	1.24	0.77	1.08	4.275	1.165
C1_06210W_B	C1_06210W_B	-	4.174	2.06157	8.43e-17	2.96e-16	yes	up	4.6	2.66	4.28	3.64	1.2	0.99	1.43	0.87	3.795	1.1225
C1_06220C_B	C1_06220C_B	-	0.388	-1.3642	0.0209125	0.0301779	yes	down	0.16	0.12	0.22	0.13	0.16	0.59	0.58	0.72	0.1575	0.5125
C1_06230C_A	MDM34	-	0.094	-3.40772	9.31e-121	2.9e-119	yes	down	2.36	1.07	2.18	1.76	21.07	23.96	28.1	23.66	1.8425	24.1975
C1_06230C_B	C1_06230C_B	-	0.063	-3.98183	3.04e-198	2.15e-196	yes	down	1.58	1.06	1.14	1.5	23.88	28.74	27.67	24.38	1.32	26.1675
C1_06250W_A	C1_06250W_A	-	2.202	1.13874	6.72e-05	0.000121463	yes	up	1.06	0.64	1.42	0.88	0.66	0.48	0.44	0.64	1	0.555
C1_06250W_B	C1_06250W_B	-	2.61	1.38416	5.2e-09	1.26e-08	yes	up	2.69	1.77	2.58	2.95	1.12	0.76	1.2	1.7	2.4975	1.195
C1_06270W_A	C1_06270W_A	-	2.754	1.46134	7.47e-08	1.69e-07	yes	up	1.48	1.04	1.6	1.09	0.52	0.96	0.45	0.43	1.3025	0.59
C1_06270W_B	C1_06270W_B	-	4.861	2.28118	0.0157333	0.023084	yes	up	0.91	0.89	1.34	1.36	0.52	0	0.19	0.43	1.125	0.285
C1_06280C_B	C1_06280C_B	-	0.291	-1.78268	0.0121888	0.0180868	yes	down	0.02	0.12	0.04	0.02	0.17	0.22	0.19	0.33	0.05	0.2275
C1_06340W_B	C1_06340W_B	-	3.746	1.90525	7.02e-05	0.000126866	yes	up	0.19	0.15	0.22	0.29	0.07	0.07	0.09	0.06	0.2125	0.0725
C1_06370C_A	PBR1	-	0.209	-2.2567	3.62e-18	1.35e-17	yes	down	2	2.07	1.68	2.19	12.98	12.19	11.47	11.39	1.985	12.0075
C1_06370C_B	C1_06370C_B	-	0.209	-2.2567	3.62e-18	1.35e-17	yes	down	2	2.07	1.68	2.19	12.98	12.19	11.47	11.39	1.985	12.0075
C1_06390W_A	C1_06390W_A	-	0.451	-1.14934	4.82e-21	2.05e-20	yes	down	13.7	14.08	14.64	15.74	37.58	46.04	39.68	39.28	14.54	40.645
C1_06390W_B	C1_06390W_B	-	0.451	-1.14934	4.82e-21	2.05e-20	yes	down	13.7	14.08	14.64	15.74	37.58	46.04	39.68	39.28	14.54	40.645
C1_06430C_B	C1_06430C_B	-	0.07	-3.83584	0.000400913	0.000683475	yes	down	0	0.04	0	0.01	0.28	0.24	0.68	0.2	0.0125	0.35
C1_06440C_A	C1_06440C_A	-	3.378	1.75637	1.97e-14	6.23e-14	yes	up	2.71	1.21	3.1	2.29	0.73	0.91	0.84	0.91	2.3275	0.8475
C1_06440C_B	C1_06440C_B	-	2.936	1.55387	4.95e-11	1.33e-10	yes	up	2.06	1.32	2.39	2.29	0.62	0.72	1.28	0.8	2.015	0.855
C1_06450C_A	RPS14B	-	3.2	1.67785	5.79e-63	7.29e-62	yes	up	1535.18	1460.84	1419.72	1401.42	581.39	559.34	529.13	593.65	1454.29	565.878
C1_06450C_B	C1_06450C_B	-	3.2	1.67785	5.79e-63	7.29e-62	yes	up	1535.18	1460.84	1419.72	1401.42	581.39	559.34	529.13	593.65	1454.29	565.878
C1_06460C_A	RPS22A	-	3.636	1.86246	1.78e-95	3.88e-94	yes	up	2563.25	2605.62	2768.93	2661.94	916.28	888.38	864.18	953.7	2649.93	905.635
C1_06460C_B	C1_06460C_B	-	3.636	1.86246	1.78e-95	3.88e-94	yes	up	2563.25	2605.62	2768.93	2661.94	916.28	888.38	864.18	953.7	2649.93	905.635
C1_06470W_A	C1_06470W_A	-	2.434	1.28321	3.4e-20	1.4e-19	yes	up	8614.7	10034.7	9668.45	10263	4782.04	4044.08	4378.17	4834.98	9645.22	4509.82
C1_06470W_B	C1_06470W_B	-	2.434	1.28321	3.4e-20	1.4e-19	yes	up	8614.7	10034.7	9668.45	10263	4782.04	4044.08	4378.17	4834.98	9645.22	4509.82
C1_06480C_A	C1_06480C_A	-	3.12	1.64163	5.92e-66	7.85e-65	yes	up	101.38	90.69	109.67	107.71	39.51	44.68	37.88	41.23	102.362	40.825
C1_06480C_B	C1_06480C_B	-	3.12	1.64163	5.92e-66	7.85e-65	yes	up	101.38	90.69	109.67	107.71	39.51	44.68	37.88	41.23	102.362	40.825
C1_06520C_A	BPH1	-	2.521	1.33395	3.35e-20	1.38e-19	yes	up	1.79	1	1.63	1.6	0.74	0.73	0.77	0.73	1.505	0.7425
C1_06520C_B	C1_06520C_B	-	2.74	1.45436	6.22e-09	1.5e-08	yes	up	1.32	0.64	1.64	1.49	0.36	0.55	0.76	0.63	1.2725	0.575
C1_06540C_A	C1_06540C_A	-	3.103	1.63389	1.16e-16	4.02e-16	yes	up	5.14	4.85	7.98	5.28	2.29	2.58	2.28	2.18	5.8125	2.3325
C1_06540C_B	C1_06540C_B	-	2.483	1.31186	1.31e-17	4.78e-17	yes	up	8.27	9.07	11.1	9.81	4.69	4.49	5.41	4.8	9.5625	4.8475
C1_06550W_A	GLT1	-	2.518	1.33222	6.54e-22	2.87e-21	yes	up	17.96	10.06	21.88	17.56	7.9	7.84	8.52	8.8	16.865	8.265
C1_06550W_B	C1_06550W_B	-	2.042	1.0302	7.97e-20	3.22e-19	yes	up	17.43	11.59	21.73	18.08	9.92	10.22	10.64	11.05	17.2075	10.4575
C1_06570W_A	ANT1	-	0.182	-2.45616	8.75e-61	1.06e-59	yes	down	3.81	3.67	3.67	4.09	27.3	29.74	27.13	21.49	3.81	26.415
C1_06570W_B	C1_06570W_B	-	0.182	-2.45616	8.75e-61	1.06e-59	yes	down	3.81	3.67	3.67	4.09	27.3	29.74	27.13	21.49	3.81	26.415
C1_06580W_A	RPS23A	-	4.213	2.07478	3.52e-127	1.18e-125	yes	up	3801.89	3723.27	4016.9	3944.06	1159.05	1158.13	1053.36	1208.49	3871.53	1144.76
C1_06580W_B	C1_06580W_B	-	4.213	2.07478	3.52e-127	1.18e-125	yes	up	3801.89	3723.27	4016.9	3944.06	1159.05	1158.13	1053.36	1208.49	3871.53	1144.76
C1_06590C_A	C1_06590C_A	-	2.262	1.1778	2.93e-08	6.77e-08	yes	up	7.01	4.23	10.32	6.2	3.99	3.19	4.43	3.45	6.94	3.765
C1_06590C_B	C1_06590C_B	-	2.036	1.02564	1.67e-11	4.63e-11	yes	up	10.12	5.99	8.27	8.56	5	4.63	5.95	4.57	8.235	5.0375
C1_06600W_A	C1_06600W_A	-	0.407	-1.29526	1.47e-45	1.28e-44	yes	down	13.31	10.31	11.64	11.29	33.86	35.7	36.62	36.88	11.6375	35.765
C1_06600W_B	C1_06600W_B	-	0.328	-1.60841	1.8e-43	1.49e-42	yes	down	7.55	6.24	8.35	7.7	24.35	27.78	29.48	32.28	7.46	28.4725
C1_06610C_A	HAK1	-	0.109	-3.20012	1.65e-14	5.21e-14	yes	down	0.06	0.07	0.06	0.12	0.89	0.86	0.82	1.3	0.0775	0.9675
C1_06610C_B	C1_06610C_B	-	0.093	-3.42598	8.4e-17	2.95e-16	yes	down	0.15	0.03	0.08	0.11	1.2	0.98	0.93	1.53	0.0925	1.16
C1_06620C_B	C1_06620C_B	-	0.153	-2.7095	0.00376466	0.00590586	yes	down	0.07	0	0.34	0	0.77	0.88	0.88	0.62	0.1025	0.7875
C1_06640C_A	C1_06640C_A	-	0.297	-1.75351	2.79e-07	6.1e-07	yes	down	144.44	146.63	212.34	153.48	648	629.52	637.77	586.96	164.222	625.562
C1_06640C_B	C1_06640C_B	-	0.297	-1.75351	2.79e-07	6.1e-07	yes	down	144.44	146.63	212.34	153.48	648	629.52	637.77	586.96	164.222	625.562
C1_06650W_A	NAA20	-	0.163	-2.61484	4.16e-179	2.37e-177	yes	down	23.39	20.41	22.17	22.5	172.6	169.03	164.14	170.52	22.1175	169.072
C1_06650W_B	C1_06650W_B	-	0.163	-2.61484	4.16e-179	2.37e-177	yes	down	23.39	20.41	22.17	22.5	172.6	169.03	164.14	170.52	22.1175	169.072
C1_06660W_A	C1_06660W_A	-	0.169	-2.56194	2.07e-175	1.14e-173	yes	down	7.37	5.65	8.85	6.75	53.09	52.91	50.75	53.82	7.155	52.6425
C1_06660W_B	C1_06660W_B	-	0.128	-2.96844	2.96e-264	3.67e-262	yes	down	6.14	4.73	5.75	5.37	55.41	54.13	52.01	53.8	5.4975	53.8375
C1_06690W_A	CYK3	-	0.201	-2.31727	9.3e-09	2.22e-08	yes	down	0.56	0.37	0.25	0.38	2.11	2.25	1.94	3.39	0.39	2.4225
C1_06690W_B	C1_06690W_B	-	0.176	-2.50733	1.23e-10	3.23e-10	yes	down	0.11	0.28	0.62	0.53	2.97	2.54	3.03	2.81	0.385	2.8375
C1_06740C_A	NOP6	-	3.921	1.97114	1.12e-07	2.51e-07	yes	up	3.86	3.05	3.92	4.65	1.93	1.08	1.43	0.58	3.87	1.255
C1_06740C_B	C1_06740C_B	-	3.014	1.59147	3.05e-05	5.68e-05	yes	up	4.32	2.07	7.69	3.29	1.62	1.3	1.83	2.08	4.3425	1.7075
C1_06760C_A	C1_06760C_A	-	2.667	1.41546	1.89e-05	3.56e-05	yes	up	1.44	0.75	1.81	1.51	0.54	0.62	0.42	0.97	1.3775	0.6375
C1_06810W_A	CAT1	-	0.038	-4.71167	0	0	yes	down	46.99	46.78	50.03	48.29	1596.63	1728.98	1587.87	1438.94	48.0225	1588.11
C1_06810W_B	C1_06810W_B	-	0.034	-4.89291	0	0	yes	down	27.43	26.16	28.02	28.42	1043.57	1114.62	1013.15	950.63	27.5075	1030.49
C1_06820W_A	C1_06820W_A	-	2.077	1.05454	4.75e-05	8.69e-05	yes	up	3.16	1.74	4.02	3.02	2.03	1.59	1.69	1.7	2.985	1.7525
C1_06820W_B	C1_06820W_B	-	2.077	1.05454	4.75e-05	8.69e-05	yes	up	3.16	1.74	4.02	3.02	2.03	1.59	1.69	1.7	2.985	1.7525
C1_06860W_A	C1_06860W_A	-	0.029	-5.09892	4.13e-08	9.45e-08	yes	down	0.05	0	0.02	0	0.63	0.69	0.85	0.81	0.0175	0.745
C1_06860W_B	C1_06860W_B	-	0.029	-5.09892	4.13e-08	9.45e-08	yes	down	0.05	0	0.02	0	0.63	0.69	0.85	0.81	0.0175	0.745
C1_06870C_A	C1_06870C_A	-	4.531	2.17991	0.00509628	0.00789483	yes	up	28.06	26.3	10.27	13.79	3.53	5.16	6.22	4.01	19.605	4.73
C1_06870C_B	C1_06870C_B	-	4.531	2.17991	0.00509628	0.00789483	yes	up	28.06	26.3	10.27	13.79	3.53	5.16	6.22	4.01	19.605	4.73
C1_06890C_A	C1_06890C_A	-	5.85	2.5485	2.44e-142	9.69e-141	yes	up	1702.87	1546.39	1581.04	1530.13	364.98	314.81	320.93	345.08	1590.11	336.45
C1_06890C_B	C1_06890C_B	-	5.85	2.5485	2.44e-142	9.69e-141	yes	up	1702.87	1546.39	1581.04	1530.13	364.98	314.81	320.93	345.08	1590.11	336.45
C1_06940C_A	ATC1	-	0.348	-1.52487	1.6e-27	8.44e-27	yes	down	6.67	3.84	4.28	4.08	17.42	17.73	15.49	17.13	4.7175	16.9425
C1_06940C_B	C1_06940C_B	-	0.231	-2.11703	6.32e-56	6.92e-55	yes	down	2.81	2.68	3.67	3.97	16.81	15.73	19.74	19.29	3.2825	17.8925
C1_06960W_A	SUI2	-	3.844	1.94248	7.97e-59	9.21e-58	yes	up	35.87	29.5	34.53	27.99	9.92	9.23	10.84	11.64	31.9725	10.4075
C1_06960W_B	C1_06960W_B	-	3.588	1.84316	8.5e-50	8.16e-49	yes	up	30.49	26.42	30.55	28.71	10.34	11.29	8.11	10.82	29.0425	10.14
C1_06980C_A	C1_06980C_A	-	0.308	-1.70115	2.66e-71	3.85e-70	yes	down	7	5.75	6.88	6.43	26.76	27.09	28.23	24.19	6.515	26.5675
C1_06980C_B	C1_06980C_B	-	0.195	-2.35727	1.23e-121	3.87e-120	yes	down	4.82	3.93	5.22	4.64	27.22	33.2	29.73	29.32	4.6525	29.8675
C1_07020C_A	PUT3	-	0.31	-1.69154	2.76e-14	8.65e-14	yes	down	1.92	1.32	0.79	1.22	4.48	5.58	6.29	5.12	1.3125	5.3675
C1_07020C_B	C1_07020C_B	-	0.348	-1.52348	2.64e-10	6.85e-10	yes	down	0.8	0.61	1.47	0.95	4.56	2.73	3.05	3.2	0.9575	3.385
C1_07040C_A	C1_07040C_A	-	3.85	1.9449	0.000256842	0.000446095	yes	up	1.42	1.99	0.62	1.02	0.69	0.31	0.41	0.31	1.2625	0.43
C1_07070C_A	DHH1	-	0.313	-1.67513	2.12e-12	6.07e-12	yes	down	0.69	0.78	0.65	1.12	3.4	2.77	3.54	3.45	0.81	3.29
C1_07070C_B	C1_07070C_B	-	0.313	-1.67513	2.12e-12	6.07e-12	yes	down	0.69	0.78	0.65	1.12	3.4	2.77	3.54	3.45	0.81	3.29
C1_07080W_A	RTT102	-	0.23	-2.12066	2.99e-21	1.28e-20	yes	down	4.09	1.86	2.6	2.54	15.54	14.7	14.22	15.6	2.7725	15.015
C1_07080W_B	C1_07080W_B	-	0.23	-2.12066	2.99e-21	1.28e-20	yes	down	4.09	1.86	2.6	2.54	15.54	14.7	14.22	15.6	2.7725	15.015
C1_07100C_B	C1_07100C_B	-	0.254	-1.97658	2.4e-26	1.22e-25	yes	down	2.62	2.85	2.5	2.01	13.35	11.24	13.36	11.78	2.495	12.4325
C1_07160C_A	C1_07160C_A	-	0.355	-1.4944	2.2e-05	4.13e-05	yes	down	45.6	50.91	49.01	26.72	163.76	116.81	176.88	107.22	43.06	141.167
C1_07160C_B	C1_07160C_B	-	0.355	-1.4944	2.2e-05	4.13e-05	yes	down	45.6	50.91	49.01	26.72	163.76	116.81	176.88	107.22	43.06	141.167
C1_07170C_A	ZCF23	-	0.127	-2.97424	6.97e-23	3.16e-22	yes	down	0.65	0.14	0.42	0.87	5.08	5.7	5.03	4.51	0.52	5.08
C1_07170C_B	C1_07170C_B	-	0.137	-2.86535	1.14e-49	1.09e-48	yes	down	0.87	0.86	1.26	0.52	7.55	8.28	8.42	7.65	0.8775	7.975
C1_07200W_A	YMC1	-	3.134	1.64808	1.81e-50	1.77e-49	yes	up	45.35	46.79	55.09	46.32	18.57	21.1	18.79	19.24	48.3875	19.425
C1_07200W_B	C1_07200W_B	-	3.255	1.70273	7.26e-44	6.04e-43	yes	up	41.77	45.65	54.69	47.78	19.43	17.16	18.64	18.05	47.4725	18.32
C1_07220W_A	C1_07220W_A	-	0.056	-4.15927	1.43e-182	8.54e-181	yes	down	1.28	1.65	1.5	1.15	32.07	33.27	31.03	29.88	1.395	31.5625
C1_07220W_B	C1_07220W_B	-	0.056	-4.15927	1.43e-182	8.54e-181	yes	down	1.28	1.65	1.5	1.15	32.07	33.27	31.03	29.88	1.395	31.5625
C1_07230W_A	PHO15	-	2.677	1.4205	3.73e-28	2.01e-27	yes	up	94.28	84.82	78.34	75.07	40.78	35.78	35.96	43.98	83.1275	39.125
C1_07230W_B	C1_07230W_B	-	2.677	1.4205	3.73e-28	2.01e-27	yes	up	94.28	84.82	78.34	75.07	40.78	35.78	35.96	43.98	83.1275	39.125
C1_07270W_B	C1_07270W_B	-	2.741	1.4546	4.56e-07	9.83e-07	yes	up	5.71	3.87	6.16	3.38	1.42	1.78	4.04	1.49	4.78	2.1825
C1_07290W_A	C1_07290W_A	-	0.349	-1.52028	0.00926193	0.0139277	yes	down	1.6	2.25	1.76	0	4.59	5.71	5.31	4.51	1.4025	5.03
C1_07330W_A	RME1	-	0.114	-3.1295	2.39e-59	2.8e-58	yes	down	1.6	1.04	1.62	0.82	14.01	16.52	13.14	11.34	1.27	13.7525
C1_07330W_B	C1_07330W_B	-	0.055	-4.18515	6.46e-05	0.000116896	yes	down	1.07	1.3	0	0.41	18.04	14.79	15.85	18.94	0.695	16.905
C1_07340W_A	C1_07340W_A	-	4.946	2.30616	9.31e-61	1.12e-59	yes	up	5.91	3.86	6.8	5.17	1.21	1.34	1.51	1.4	5.435	1.365
C1_07360W_A	C1_07360W_A	-	2.302	1.20273	4.92e-06	9.78e-06	yes	up	1.76	0.88	1.7	1.66	0.56	0.58	0.82	1.25	1.5	0.8025
C1_07400C_A	C1_07400C_A	-	0.387	-1.3691	2.75e-07	6.03e-07	yes	down	0.73	0.4	0.56	0.65	2.07	1.99	1.73	1.89	0.585	1.92
C1_07400C_B	C1_07400C_B	-	0.387	-1.3691	2.75e-07	6.03e-07	yes	down	0.73	0.4	0.56	0.65	2.07	1.99	1.73	1.89	0.585	1.92
C1_07440W_A	C1_07440W_A	-	0.489	-1.03246	1.57e-07	3.5e-07	yes	down	1.65	1.08	1.66	1.67	2.74	3.33	5.41	4	1.515	3.87
C1_07440W_B	C1_07440W_B	-	0.475	-1.07253	6.07e-08	1.38e-07	yes	down	2.35	1.05	2.25	1.67	4.48	4.13	4.15	6.18	1.83	4.735
C1_07470C_A	C1_07470C_A	-	3.089	1.62706	3.76e-05	6.93e-05	yes	up	0.5	0.37	0.71	0.47	0.21	0.19	0.23	0.18	0.5125	0.2025
C1_07470C_B	C1_07470C_B	-	3.089	1.62706	3.76e-05	6.93e-05	yes	up	0.5	0.37	0.71	0.47	0.21	0.19	0.23	0.18	0.5125	0.2025
C1_07480C_B	C1_07480C_B	-	0.144	-2.79992	0.00470226	0.00731368	yes	down	0.05	0	0.05	0.09	0.36	0.69	0.65	0	0.0475	0.425
C1_07490C_A	C1_07490C_A	-	16.332	4.02967	1.81e-37	1.28e-36	yes	up	3.88	1.81	4.5	3.84	0.28	0.13	0.38	0.28	3.5075	0.2675
C1_07490C_B	C1_07490C_B	-	19.367	4.27554	7.79e-25	3.77e-24	yes	up	2.84	1.29	2.97	2.44	0.06	0.04	0.16	0.33	2.385	0.1475
C1_07500C_A	LHP1	-	2.408	1.26811	3.1e-22	1.37e-21	yes	up	24.68	20.22	23.14	22.58	11.42	10.56	10.47	14.6	22.655	11.7625
C1_07500C_B	C1_07500C_B	-	3.203	1.67952	5.31e-51	5.28e-50	yes	up	26.46	23.57	31.74	25.28	11.04	9.98	9.94	10.82	26.7625	10.445
C1_07510W_A	C1_07510W_A	-	2.204	1.14006	3.35e-11	9.12e-11	yes	up	10.35	10.35	11.47	11.58	6.35	4.89	6.11	7.56	10.9375	6.2275
C1_07520C_A	IST2	-	0.4	-1.32125	2.15e-39	1.59e-38	yes	down	4.55	3.18	4.33	3.8	13.5	12.24	12.38	11.36	3.965	12.37
C1_07520C_B	C1_07520C_B	-	0.442	-1.17729	2.96e-25	1.46e-24	yes	down	5.44	3.9	6.23	5.96	15.82	13.93	14.61	16.26	5.3825	15.155
C1_07540C_A	BBC1	-	0.472	-1.08336	2e-36	1.38e-35	yes	down	7.27	6.76	7.49	7.58	18.94	19.14	20.74	18.95	7.275	19.4425
C1_07540C_B	C1_07540C_B	-	0.416	-1.26604	1.4e-35	9.45e-35	yes	down	7.7	7.28	7.37	8.39	24.1	22.65	23.56	23.05	7.685	23.34
C1_07560W_A	C1_07560W_A	-	0.367	-1.44567	1.96e-13	5.91e-13	yes	down	2.93	2.21	2.55	2.03	8.52	6.56	8.45	9.38	2.43	8.2275
C1_07560W_B	C1_07560W_B	-	0.4	-1.32165	1.46e-10	3.84e-10	yes	down	3.56	1.81	2.07	2.91	7.34	9.46	7.94	7.6	2.5875	8.085
C1_07580C_A	PRY1	-	0.064	-3.9744	0.035564	0.0496449	yes	down	0	0	0	0	0.13	0	0.18	0.11	0	0.105
C1_07640C_A	C1_07640C_A	-	0.351	-1.51167	0.000160402	0.000282804	yes	down	0.24	0.16	0.15	0.09	0.34	0.64	0.66	0.68	0.16	0.58
C1_07640C_B	C1_07640C_B	-	0.144	-2.79102	6.49e-08	1.47e-07	yes	down	0.1	0.04	0.05	0.03	0.3	0.46	0.71	0.55	0.055	0.505
C1_07670W_A	ZCF4	-	0.299	-1.74208	0.0135385	0.0199759	yes	down	0.35	0.38	0.09	0.2	1.12	1.03	0.86	1.31	0.255	1.08
C1_07670W_B	C1_07670W_B	-	0.136	-2.87401	1.64e-08	3.84e-08	yes	down	0.53	0.26	0.55	0.22	3.13	2.88	5.24	2.77	0.39	3.505
C1_07690C_A	C1_07690C_A	-	2.445	1.2898	3.39e-22	1.5e-21	yes	up	6.74	6.86	9.12	8.14	4.15	3.53	3.75	4.41	7.715	3.96
C1_07700C_A	VRG4	-	3.223	1.68848	1.34e-58	1.54e-57	yes	up	47.39	41.08	51.77	54.08	19.64	16.82	18.87	20.16	48.58	18.8725
C1_07700C_B	C1_07700C_B	-	2.304	1.20431	2.66e-39	1.96e-38	yes	up	63.94	55.34	70.13	69.87	32.17	36.06	33.46	39.3	64.82	35.2475
C1_07710C_A	ADE4	-	4.437	2.14965	2.12e-85	3.94e-84	yes	up	29.36	29.03	38.16	30.99	8.62	10.08	9.01	8.43	31.885	9.035
C1_07710C_B	C1_07710C_B	-	4.228	2.08012	1.17e-90	2.34e-89	yes	up	21.31	19.13	22.96	20.77	6.27	6.4	5.59	6.73	21.0425	6.2475
C1_07770W_A	FGR6-3	-	2.893	1.53248	8.31e-05	0.000149141	yes	up	0.61	0.54	1.05	0.87	0.41	0.25	0.39	0.26	0.7675	0.3275
C1_07770W_B	C1_07770W_B	-	4.827	2.27126	8.95e-05	0.000160196	yes	up	0.91	0.4	0.49	0.22	0.13	0.15	0.13	0.11	0.505	0.13
C1_07780W_A	C1_07780W_A	-	2.607	1.38241	1.54e-10	4.03e-10	yes	up	1.71	1.63	1.93	1.9	0.82	0.66	0.78	1.19	1.7925	0.8625
C1_07780W_B	C1_07780W_B	-	2.859	1.51527	1.14e-11	3.18e-11	yes	up	2.31	1.14	2.71	2.39	0.95	0.97	0.97	0.79	2.1375	0.92
C1_07790C_A	C1_07790C_A	-	6.91	2.78862	4.52e-19	1.76e-18	yes	up	3.45	3.37	4.26	4.85	0.46	0.64	1.16	0.66	3.9825	0.73
C1_07790C_B	C1_07790C_B	-	6.91	2.78862	4.52e-19	1.76e-18	yes	up	3.45	3.37	4.26	4.85	0.46	0.64	1.16	0.66	3.9825	0.73
C1_07800W_B	C1_07800W_B	-	3.152	1.65609	0.00170183	0.00274837	yes	up	1.11	0.32	1.23	0.27	0.3	0.46	0.11	0.24	0.7325	0.2775
C1_07830C_A	ECO1	-	0.393	-1.3483	3.35e-20	1.38e-19	yes	down	6.68	4.69	6.22	6.15	19.2	18.19	16.6	21.33	5.935	18.83
C1_07850C_A	C1_07850C_A	-	4.304	2.10577	2.7e-08	6.23e-08	yes	up	1.2	0.72	1.35	1.17	0.39	0.15	0.31	0.44	1.11	0.3225
C1_07850C_B	C1_07850C_B	-	4.382	2.13175	1.61e-08	3.78e-08	yes	up	1.66	1.06	1.14	1.56	0.49	0.34	0.14	0.55	1.355	0.38
C1_07870C_A	SMI1	-	0.457	-1.13031	3.64e-17	1.3e-16	yes	down	11.95	6.03	11.86	9.06	22.69	27.63	27.75	27.05	9.725	26.28
C1_07870C_B	C1_07870C_B	-	0.419	-1.2557	3.38e-17	1.21e-16	yes	down	9.3	4.77	9.6	7.13	18.66	21.75	24.66	25.72	7.7	22.6975
C1_07890C_A	ADE5%2C7	-	3.848	1.944	3.47e-101	8.18e-100	yes	up	16.25	13.04	16.33	14.08	4.84	4.51	4.85	5.24	14.925	4.86
C1_07890C_B	C1_07890C_B	-	3.736	1.90157	2.73e-60	3.26e-59	yes	up	10.78	10.15	12.14	11.33	3.03	4.22	4.01	3.71	11.1	3.7425
C1_07950C_A	C1_07950C_A	-	2.392	1.2582	1.48e-06	3.07e-06	yes	up	5.05	3.88	6.11	6.1	3.14	1.58	2.72	3.52	5.285	2.74
C1_07950C_B	C1_07950C_B	-	2.687	1.42624	1.1e-06	2.31e-06	yes	up	3.8	2.55	4.35	4.2	1.01	1.45	2.33	2.09	3.725	1.72
C1_07960W_A	C1_07960W_A	-	3.444	1.78407	9.25e-05	0.000165302	yes	up	1.71	1.76	3.16	2.52	0.26	1.3	0.73	1.07	2.2875	0.84
C1_07960W_B	C1_07960W_B	-	3.343	1.74115	0.0030191	0.00478373	yes	up	2.12	0.8	2.65	2.44	1.05	0.47	1.25	0.09	2.0025	0.715
C1_07980C_A	C1_07980C_A	-	0.036	-4.80503	2.65e-26	1.34e-25	yes	down	0.32	0.17	0.26	0.12	5.72	7.06	7.82	9.04	0.2175	7.41
C1_07980C_B	C1_07980C_B	-	0.011	-6.45216	2.75e-25	1.36e-24	yes	down	0.24	0	0	0.12	10.08	9.33	10.05	10.22	0.09	9.92
C1_07990C_A	C1_07990C_A	-	0.127	-2.97767	6.81e-98	1.53e-96	yes	down	2.88	1.66	2.27	2.35	22.18	19.89	23	24.7	2.29	22.4425
C1_07990C_B	C1_07990C_B	-	0.103	-3.28535	5.23e-111	1.42e-109	yes	down	3.62	3.29	4.11	2.68	41.93	34.94	42.29	48.16	3.425	41.83
C1_08000W_B	C1_08000W_B	-	2.112	1.0786	0.000701829	0.00117137	yes	up	1.31	0.58	1.58	0.86	0.4	0.6	0.92	0.59	1.0825	0.6275
C1_08040W_B	C1_08040W_B	-	0.115	-3.12133	1.32e-24	6.37e-24	yes	down	21.25	28.74	21.82	20.84	203.34	369.15	215.27	195.95	23.1625	245.928
C1_08070W_A	CDR4	-	0.122	-3.03428	7.52e-153	3.33e-151	yes	down	19.04	15.79	13.85	16.48	169.67	157.36	172.44	175.32	16.29	168.697
C1_08070W_B	C1_08070W_B	-	0.122	-3.03767	7e-134	2.57e-132	yes	down	18.81	12.95	12.04	13.81	147.16	139.04	155.25	153.51	14.4025	148.74
C1_08090C_A	FUN12	-	2.754	1.46159	2.49e-53	2.58e-52	yes	up	17.64	15.55	22.38	18.87	8.22	7.94	8.78	8.91	18.61	8.4625
C1_08090C_B	C1_08090C_B	-	2.373	1.24681	1.14e-38	8.29e-38	yes	up	21.33	14.23	22.98	18.18	9.56	9.77	11.43	9.49	19.18	10.0625
C1_08110W_A	C1_08110W_A	-	2.226	1.15446	1.41e-14	4.45e-14	yes	up	5.1	3.2	6.21	4.44	2.69	2.28	2.61	2.95	4.7375	2.6325
C1_08110W_B	C1_08110W_B	-	2.459	1.29825	1.19e-29	6.7e-29	yes	up	4.78	4.29	6.06	5.06	2.43	2.7	2.5	2.66	5.0475	2.5725
C1_08120W_B	C1_08120W_B	-	0.468	-1.09533	2.37e-17	8.52e-17	yes	down	2.08	1.61	2.13	1.87	5.06	5.39	5.39	4.69	1.9225	5.1325
C1_08140W_B	C1_08140W_B	-	3.193	1.675	1.83e-09	4.53e-09	yes	up	7.4	14.45	8.95	16.5	4.79	4.2	4.93	5.17	11.825	4.7725
C1_08150C_B	C1_08150C_B	-	2.631	1.39587	0.0322332	0.0453485	yes	up	1.39	1.05	0.92	1.38	1.36	0.37	0.49	0.13	1.185	0.5875
C1_08170C_A	BUL1	-	0.253	-1.9806	1.03e-12	3.02e-12	yes	down	1.59	1.53	0.74	0.68	6.51	4.98	5.79	5.7	1.135	5.745
C1_08170C_B	C1_08170C_B	-	0.384	-1.37935	1.96e-15	6.45e-15	yes	down	1.67	1.61	1.77	1.75	4.81	6.57	6.65	4.32	1.7	5.5875
C1_08230C_A	PLB5	-	0.345	-1.53348	9.72e-37	6.74e-36	yes	down	3.86	2.5	3.36	2.85	12.02	10.4	10.82	12.05	3.1425	11.3225
C1_08240C_A	C1_08240C_A	-	2.305	1.2046	3.7e-07	8.04e-07	yes	up	6.23	5.38	5.78	4.39	3.12	1.74	3.43	3.53	5.445	2.955
C1_08290C_A	DIP2	-	4.71	2.23576	2e-09	4.95e-09	yes	up	0.87	0.48	1.55	0.98	0.33	0.13	0.2	0.33	0.97	0.2475
C1_08290C_B	C1_08290C_B	-	6.321	2.66023	8.41e-16	2.81e-15	yes	up	1.11	0.82	2.2	1.27	0.33	0.18	0.2	0.33	1.35	0.26
C1_08330C_A	ADH2	-	0.137	-2.87137	8.99e-79	1.48e-77	yes	down	3.9	4.24	3.35	3	33.98	35.12	33.61	31.16	3.6225	33.4675
C1_08330C_B	C1_08330C_B	-	0.137	-2.86742	2.8e-74	4.27e-73	yes	down	3.37	1.99	2.27	2.13	23.8	22.83	22.67	19.88	2.44	22.295
C1_08370W_A	SDS24	-	0.261	-1.93837	1.25e-90	2.5e-89	yes	down	23.6	21.11	27.63	26.47	126.61	124.48	119.72	104.18	24.7025	118.748
C1_08370W_B	C1_08370W_B	-	0.259	-1.94757	3.04e-85	5.58e-84	yes	down	22.73	19.85	25.19	25.42	115.85	125.02	114.25	96.24	23.2975	112.84
C1_08400C_A	GCV2	-	5.27	2.39788	3.7e-82	6.47e-81	yes	up	20.04	15.45	16.08	13.94	3.76	3.83	3.66	4.37	16.3775	3.905
C1_08400C_B	C1_08400C_B	-	4.406	2.13962	1.6e-69	2.26e-68	yes	up	18.6	16.53	18.15	14.15	5.18	4.23	4.94	4.91	16.8575	4.815
C1_08410C_A	SAM4	-	7.778	2.95932	2.18e-167	1.1e-165	yes	up	99.15	91.08	98.98	87.08	14.22	17.67	14.86	14.08	94.0725	15.2075
C1_08410C_B	C1_08410C_B	-	5.427	2.44003	2.79e-65	3.67e-64	yes	up	72.97	79.7	73.32	76.67	18	18.59	20.16	14.01	75.665	17.69
C1_08420W_A	GCR3	-	3.84	1.94113	2.25e-22	1.01e-21	yes	up	4.51	2.28	5.1	3.8	1.12	1.51	1.41	1	3.9225	1.26
C1_08420W_B	C1_08420W_B	-	4.712	2.23645	2.74e-21	1.18e-20	yes	up	5.19	2.25	6.04	4.35	0.82	1.09	1.24	1.5	4.4575	1.1625
C1_08430W_B	C1_08430W_B	-	2.032	1.02269	2.06e-08	4.8e-08	yes	up	7.82	6.34	6.34	5.78	3.79	3.43	4.7	4.4	6.57	4.08
C1_08440C_A	C1_08440C_A	-	10.395	3.3778	1.27e-19	5.08e-19	yes	up	14.86	13.16	19.7	17.21	0.95	2.96	2	1.4	16.2325	1.8275
C1_08440C_B	C1_08440C_B	-	10.395	3.3778	1.27e-19	5.08e-19	yes	up	14.86	13.16	19.7	17.21	0.95	2.96	2	1.4	16.2325	1.8275
C1_08450C_A	CDC42	-	2.686	1.42567	3.61e-59	4.2e-58	yes	up	88.19	73.67	87.4	87.01	39.99	39.69	38.67	37.61	84.0675	38.99
C1_08450C_B	C1_08450C_B	-	2.999	1.58457	1.65e-72	2.42e-71	yes	up	104.89	87.07	106.74	101.17	41.05	38.67	45.75	40.5	99.9675	41.4925
C1_08460C_A	UPC2	-	12.97	3.69709	1.14e-219	1.07e-217	yes	up	44.18	37.06	42.19	40.95	3.71	3.65	3.57	4.98	41.095	3.9775
C1_08460C_B	C1_08460C_B	-	15.243	3.93011	6.64e-169	3.52e-167	yes	up	35.78	31.82	30.32	33.63	2.82	3.4	2.25	2.43	32.8875	2.725
C1_08510W_A	EAF6	-	3.681	1.87996	5.42e-11	1.46e-10	yes	up	7.7	7.23	7.98	6.57	2.44	1.18	2.72	3.65	7.37	2.4975
C1_08510W_B	C1_08510W_B	-	3.073	1.61969	2.09e-07	4.62e-07	yes	up	5.13	4.78	6.1	5.04	1.15	1.72	2.33	3.4	5.2625	2.15
C1_08520C_A	C1_08520C_A	-	3.453	1.78775	2.25e-36	1.55e-35	yes	up	78.87	80.18	76.42	70	26.77	30.19	26.12	27.34	76.3675	27.605
C1_08520C_B	C1_08520C_B	-	3.453	1.78775	2.25e-36	1.55e-35	yes	up	78.87	80.18	76.42	70	26.77	30.19	26.12	27.34	76.3675	27.605
C1_08530W_A	C1_08530W_A	-	0.477	-1.06736	1.05e-06	2.21e-06	yes	down	5.44	3.85	6.91	6.2	15.9	15.32	12.83	13.92	5.6	14.4925
C1_08530W_B	C1_08530W_B	-	0.37	-1.4332	2.2e-05	4.14e-05	yes	down	4.58	3.11	2.25	2.77	13	8.88	13.33	7.05	3.1775	10.565
C1_08540C_A	C1_08540C_A	-	0.244	-2.03445	3e-71	4.34e-70	yes	down	8.46	9.22	10.06	9.78	51.09	52.08	45.1	45.91	9.38	48.545
C1_08540C_B	C1_08540C_B	-	0.265	-1.91599	2.96e-60	3.52e-59	yes	down	10.95	10.27	8.85	9.4	48.4	46.43	48.31	45.41	9.8675	47.1375
C1_08560W_A	TCP1	-	3.629	1.85977	4.15e-93	8.76e-92	yes	up	45.29	41.32	48.53	42.05	13.75	15.39	15.38	16.92	44.2975	15.36
C1_08560W_B	C1_08560W_B	-	3.392	1.7623	1.5e-64	1.94e-63	yes	up	42.59	35.92	39.4	41.18	16.72	13.91	14.67	13.57	39.7725	14.7175
C1_08570C_A	PCL2	-	10.842	3.43857	9.64e-43	7.81e-42	yes	up	14.77	8.88	11.92	13	1.15	1.86	1.9	0.75	12.1425	1.415
C1_08570C_B	C1_08570C_B	-	18.742	4.2282	2.15e-43	1.77e-42	yes	up	10.91	6.41	12.82	9.55	0.73	0.53	0.8	0.47	9.9225	0.6325
C1_08590C_A	ERG1	-	23.42	4.54969	1.54e-245	1.84e-243	yes	up	203.85	182.82	148.62	175.17	9.05	8.93	10.03	10.43	177.615	9.61
C1_08590C_B	C1_08590C_B	-	19.947	4.31807	1.82e-216	1.61e-214	yes	up	226.95	212.73	170.91	198.88	13.57	13.11	11.61	13.14	202.368	12.8575
C1_08610C_A	C1_08610C_A	-	0.45	-1.15187	6.77e-27	3.52e-26	yes	down	135.44	143.8	139.73	131.28	370.24	385.57	371.25	413.95	137.562	385.252
C1_08610C_B	C1_08610C_B	-	0.419	-1.25571	7.57e-26	3.79e-25	yes	down	118.18	134.55	139.85	114.81	367.12	387.62	354.7	417.09	126.847	381.632
C1_08620W_A	CTR2	-	0.467	-1.09875	1.22e-11	3.4e-11	yes	down	25.56	28.75	23.68	21.15	70.39	64.73	60.97	71.4	24.785	66.8725
C1_08670W_A	SWI6	-	3.136	1.64877	1.01e-06	2.12e-06	yes	up	1.05	0.64	0.95	0.64	0.32	0.28	0.51	0.2	0.82	0.3275
C1_08670W_B	C1_08670W_B	-	2.864	1.51818	7.56e-05	0.000136185	yes	up	0.72	0.38	1.26	1.05	0.3	0.56	0.27	0.32	0.8525	0.3625
C1_08690W_A	C1_08690W_A	-	0.297	-1.74979	7.91e-16	2.65e-15	yes	down	11.25	14.3	11.21	7.33	41.03	50.71	49.78	45.86	11.0225	46.845
C1_08690W_B	C1_08690W_B	-	0.309	-1.69487	1.03e-18	3.95e-18	yes	down	13.16	9.77	7.61	12.15	38.2	43.07	49.81	41.42	10.6725	43.125
C1_08760W_A	C1_08760W_A	-	2.031	1.0221	5.99e-09	1.44e-08	yes	up	6.08	3.77	6.61	5.29	2.86	3.59	3.43	3.38	5.4375	3.315
C1_08760W_B	C1_08760W_B	-	2.034	1.02456	8.47e-08	1.91e-07	yes	up	5.86	3.81	5.1	4.31	2.86	3.64	2.67	2.5	4.77	2.9175
C1_08770W_A	C1_08770W_A	-	0.267	-1.90244	6.64e-33	4.14e-32	yes	down	5.62	5.35	3.84	5.05	23.86	24.27	24.78	21.44	4.965	23.5875
C1_08770W_B	C1_08770W_B	-	0.211	-2.24593	1.44e-48	1.34e-47	yes	down	4.35	2.48	3.17	2.63	18.04	20.22	17.27	18.61	3.1575	18.535
C1_08780W_A	C1_08780W_A	-	2.276	1.18632	2.25e-33	1.43e-32	yes	up	17.21	14.21	16.95	15.06	8.5	7.84	9.12	9.49	15.8575	8.7375
C1_08790W_A	TPO3	-	3.541	1.82436	6.81e-23	3.09e-22	yes	up	69.84	79.2	51.67	56.53	22.88	19.72	22.56	27.83	64.31	23.2475
C1_08790W_B	C1_08790W_B	-	2.218	1.14956	1.57e-09	3.91e-09	yes	up	56.61	57.72	37.64	41.34	28.95	23.1	25.76	33.33	48.3275	27.785
C1_08840W_A	C1_08840W_A	-	0.318	-1.65141	6.71e-09	1.61e-08	yes	down	0.88	1.02	1.1	1.98	3.68	4.8	5.18	6.04	1.245	4.925
C1_08880W_A	HEM14	-	10.29	3.36313	3.58e-115	1.03e-113	yes	up	16.97	13.47	16.45	12.89	1.37	1.78	2.11	2.03	14.945	1.8225
C1_08880W_B	C1_08880W_B	-	7.559	2.91818	3.02e-88	5.84e-87	yes	up	13.61	12.85	15.22	12.97	2.24	1.98	2.01	2.84	13.6625	2.2675
C1_08920W_A	C1_08920W_A	-	2.235	1.15996	1.77e-12	5.12e-12	yes	up	14.31	11.99	20.12	19.59	7.66	8.98	10.39	9.79	16.5025	9.205
C1_08920W_B	C1_08920W_B	-	2.7	1.43297	2.52e-17	9.07e-17	yes	up	17.32	11.14	19.23	17.37	8.41	8.32	5.48	7.55	16.265	7.44
C1_08980C_A	ZWF1	-	0.348	-1.52357	4.44e-81	7.65e-80	yes	down	70.01	62.33	74.4	75.46	253.8	240.92	253.89	270.55	70.55	254.79
C1_08980C_B	C1_08980C_B	-	0.336	-1.57218	1.63e-110	4.4e-109	yes	down	67.38	58.63	72.03	70.43	250.15	241.08	250.6	259.84	67.1175	250.417
C1_09040C_A	C1_09040C_A	-	2.992	1.58097	9.49e-07	2e-06	yes	up	1.9	1.51	2.87	2.82	1.15	0.52	0.75	1.36	2.275	0.945
C1_09050W_B	C1_09050W_B	-	2.788	1.47905	0.001002	0.00165223	yes	up	2	0.4	1.88	0.91	0.45	0.48	1	0.32	1.2975	0.5625
C1_09080C_A	PGA6	-	4.133	2.04724	7.18e-29	3.95e-28	yes	up	37.11	41.84	35.52	36.14	9.85	11.82	9.45	15.03	37.6525	11.5375
C1_09080C_B	C1_09080C_B	-	4.281	2.0978	6.69e-27	3.48e-26	yes	up	41.51	60.05	45.86	45.78	14.72	14.23	12.17	16.49	48.3	14.4025
C1_09090C_B	C1_09090C_B	-	2.91	1.54091	0.00397009	0.00621676	yes	up	1.23	0.13	1.06	0.92	0.11	0.52	0.49	0.28	0.835	0.35
C1_09100W_A	ZCF28	-	0.165	-2.60033	0.0358273	0.0499835	yes	down	0.08	0.2	0	0.06	0	1.9	0.68	0.28	0.085	0.715
C1_09100W_B	C1_09100W_B	-	0.204	-2.29197	0.000678276	0.00113316	yes	down	0.23	0.2	0.13	0.06	0.92	1.42	0.77	0.93	0.155	1.01
C1_09120W_B	C1_09120W_B	-	0.494	-1.01657	8.41e-11	2.24e-10	yes	down	3.77	2.68	3.36	2.54	9.05	7.83	7.11	7.22	3.0875	7.8025
C1_09130W_A	MNN47	-	3.325	1.73346	1.09e-10	2.88e-10	yes	up	1.68	1.03	1.94	1.49	0.54	0.5	0.41	0.83	1.535	0.57
C1_09130W_B	C1_09130W_B	-	2.469	1.30373	3.28e-08	7.54e-08	yes	up	1.54	1.13	1.16	1.37	0.59	0.57	0.75	0.74	1.3	0.6625
C1_09140C_B	C1_09140C_B	-	2.72	1.44377	2.04e-06	4.17e-06	yes	up	2.36	1.95	4.7	2.42	1.11	1.32	1.02	1.74	2.8575	1.2975
C1_09150W_A	AOX2	-	0.2	-2.32443	1.12e-25	5.58e-25	yes	down	1.73	1.54	1.13	0.96	8.87	9.34	7.45	8.21	1.34	8.4675
C1_09150W_B	C1_09150W_B	-	0.431	-1.21434	0.00039611	0.000675863	yes	down	0.59	0.69	0.51	0.42	1.47	1.97	1.4	1.7	0.5525	1.635
C1_09160W_A	AOX1	-	0.204	-2.29218	1.66e-50	1.63e-49	yes	down	4.47	4.57	3.48	3.82	24.03	23.02	26.95	27.28	4.085	25.32
C1_09160W_B	C1_09160W_B	-	0.153	-2.70889	1.17e-68	1.63e-67	yes	down	4.29	3.2	2.43	3.2	24.59	27.95	27.66	28.15	3.28	27.0875
C1_09170W_B	C1_09170W_B	-	0.448	-1.15698	1.82e-06	3.75e-06	yes	down	0.89	0.63	1.22	0.76	2.42	1.74	2.25	3.24	0.875	2.4125
C1_09190C_A	DAK2	-	6.185	2.62872	1.8e-151	7.86e-150	yes	up	108.54	67.75	90.16	83.99	16.93	16.36	17.5	19.74	87.61	17.6325
C1_09190C_B	C1_09190C_B	-	5.303	2.40679	1.48e-91	2.99e-90	yes	up	66.43	41.72	56.81	52.8	10.88	13.98	11.32	14.97	54.44	12.7875
C1_09200W_A	LYS142	-	2.773	1.47131	3.48e-09	8.49e-09	yes	up	3.1	1.21	2.33	2.43	0.74	1.04	1.22	1.04	2.2675	1.01
C1_09200W_B	C1_09200W_B	-	2.53	1.33891	0.000870049	0.00144212	yes	up	2.14	0.58	1.2	1.68	0.44	0.62	1.26	0.42	1.4	0.685
C1_09220W_B	C1_09220W_B	-	0.449	-1.15625	1.33e-15	4.43e-15	yes	down	5.65	4.42	4.08	3.85	11.42	13.63	12.57	12.8	4.5	12.605
C1_09250W_A	CRP1	-	2.475	1.30755	2.33e-22	1.04e-21	yes	up	12.81	7.82	9.68	8.98	5.12	4.2	4.76	5.68	9.8225	4.94
C1_09250W_B	C1_09250W_B	-	3.488	1.8025	4.11e-71	5.93e-70	yes	up	13.53	9.84	12.49	11.03	4.18	3.68	4.19	4.75	11.7225	4.2
C1_09270W_A	FGR43	-	0.358	-1.48309	9.59e-19	3.68e-18	yes	down	1.73	0.98	1.48	1.22	4.76	4.51	4.82	4.75	1.3525	4.71
C1_09270W_B	C1_09270W_B	-	0.358	-1.48309	9.59e-19	3.68e-18	yes	down	1.73	0.98	1.48	1.22	4.76	4.51	4.82	4.75	1.3525	4.71
C1_09290C_B	C1_09290C_B	-	0.497	-1.00923	7.43e-16	2.49e-15	yes	down	6.27	4.9	5.42	4.74	14.22	12.73	11.73	15.1	5.3325	13.445
C1_09300C_A	C1_09300C_A	-	0.124	-3.01381	0.0181871	0.0264804	yes	down	0.19	0.02	0.05	0.09	0	0	1.39	2.26	0.0875	0.9125
C1_09300C_B	C1_09300C_B	-	0.069	-3.85413	6.2e-07	1.32e-06	yes	down	0.19	0.02	0.05	0.09	2.42	2.31	1.39	0.38	0.0875	1.625
C1_09310C_A	C1_09310C_A	-	0.281	-1.83299	2.61e-34	1.7e-33	yes	down	1.06	0.84	1.39	1.28	4.32	4.98	5.48	5.62	1.1425	5.1
C1_09310C_B	C1_09310C_B	-	0.413	-1.27519	2.44e-16	8.36e-16	yes	down	1.46	0.89	1.44	0.94	3.47	3.71	3.28	3.71	1.1825	3.5425
C1_09320C_A	C1_09320C_A	-	2.932	1.55205	2.08e-11	5.73e-11	yes	up	3.31	2.41	3.39	3.31	1.47	0.72	1.53	1.54	3.105	1.315
C1_09320C_B	C1_09320C_B	-	2.924	1.54793	6e-13	1.77e-12	yes	up	2.92	1.67	2.84	2.6	1.11	1.22	1.1	0.83	2.5075	1.065
C1_09330W_A	C1_09330W_A	-	4.353	2.12197	1.74e-10	4.57e-10	yes	up	4.64	3.9	5.25	5.9	1.52	0.72	1.95	1.47	4.9225	1.415
C1_09330W_B	C1_09330W_B	-	10.743	3.42531	4.99e-12	1.41e-11	yes	up	4.06	2.84	5.67	4.1	0.46	0	0.37	1.03	4.1675	0.465
C1_09350W_A	C1_09350W_A	-	2.63	1.39506	1.87e-35	1.26e-34	yes	up	50.88	44.49	57.77	58.66	23.68	25.9	25.12	25.45	52.95	25.0375
C1_09350W_B	C1_09350W_B	-	2.475	1.30726	6.38e-30	3.63e-29	yes	up	51.37	39.77	57.47	46.42	22.55	23.12	23.66	28.23	48.7575	24.39
C1_09390W_A	C1_09390W_A	-	2.604	1.38064	0.00493789	0.0076633	yes	up	0.37	0.47	0.88	0.63	0.14	0.18	0.42	0.36	0.5875	0.275
C1_09400C_B	C1_09400C_B	-	0.47	-1.08975	5.89e-05	0.0001071	yes	down	1.29	2.02	1.67	1.18	4.94	4.5	3.05	4.09	1.54	4.145
C1_09430W_A	C1_09430W_A	-	5.66	2.50077	3.51e-19	1.38e-18	yes	up	3.92	3.14	4.02	3.34	1.07	0.29	1.02	0.83	3.605	0.8025
C1_09430W_B	C1_09430W_B	-	4.865	2.28236	1.75e-21	7.54e-21	yes	up	3.67	2.05	3.12	2.85	0.41	1.02	0.97	0.6	2.9225	0.75
C1_09440W_A	C1_09440W_A	-	0.381	-1.39248	1.92e-16	6.61e-16	yes	down	4.31	4.08	4.04	4.38	11.65	17.68	12.97	13.41	4.2025	13.9275
C1_09440W_B	C1_09440W_B	-	0.477	-1.06733	4.71e-09	1.14e-08	yes	down	8.02	5.19	4.32	5.8	15.78	17.04	14.27	14.21	5.8325	15.325
C1_09450C_A	NUP188	-	4.297	2.10335	8.57e-38	6.1e-37	yes	up	4.33	2.36	4.92	4.17	1.07	1.11	1.05	1.3	3.945	1.1325
C1_09450C_B	C1_09450C_B	-	3.72	1.89533	2.54e-33	1.61e-32	yes	up	3.33	2.03	4.16	3.52	1.08	1.08	1.07	1.11	3.26	1.085
C1_09460W_A	ERG12	-	8.398	3.07003	2.42e-162	1.17e-160	yes	up	39.89	36.65	39.07	36.89	5.87	6.13	5.09	5.79	38.125	5.72
C1_09460W_B	C1_09460W_B	-	7.553	2.9171	1.75e-62	2.18e-61	yes	up	11.42	6.74	9.95	9.34	1.68	1.41	1.34	1.68	9.3625	1.5275
C1_09490C_A	GUA1	-	4.083	2.02968	2.38e-111	6.5e-110	yes	up	69.53	61.94	65.19	59.89	18.84	19.41	20.2	20.74	64.1375	19.7975
C1_09490C_B	C1_09490C_B	-	3.02	1.59454	8.98e-46	7.89e-45	yes	up	91.09	90.38	86.42	95.06	36.63	39.5	34.47	41.47	90.7375	38.0175
C1_09510W_A	YTM1	-	2.131	1.09178	8.31e-06	1.62e-05	yes	up	4.93	2.12	5.08	3.67	1.76	2.34	1.98	3.02	3.95	2.275
C1_09510W_B	C1_09510W_B	-	2.979	1.57489	7.2e-13	2.12e-12	yes	up	4.52	2.55	5.36	3.7	1.95	1.3	1.74	1.67	4.0325	1.665
C1_09520C_A	C1_09520C_A	-	0.264	-1.92059	6.99e-61	8.51e-60	yes	down	7.15	4.35	6.54	5.34	28.42	28.93	24.78	27.82	5.845	27.4875
C1_09540W_A	C1_09540W_A	-	2.012	1.00887	4.39e-10	1.13e-09	yes	up	4.25	3.96	4.23	4.47	2.83	2.29	2.98	2.46	4.2275	2.64
C1_09580C_A	LIP1	-	0.037	-4.75754	4.75e-08	1.09e-07	yes	down	0	0.02	0.05	0.03	0.43	1.08	1.3	0.64	0.025	0.8625
C1_09680W_B	C1_09680W_B	-	2.151	1.105	2.81e-37	1.98e-36	yes	up	133.14	120.31	124.53	123.56	69.01	71.13	75.34	78.62	125.385	73.525
C1_09690W_A	MLS1	-	0.133	-2.90781	2.56e-210	2.02e-208	yes	down	29.34	26.79	25.54	25.87	245.99	262.2	266.91	244.85	26.885	254.988
C1_09690W_B	C1_09690W_B	-	0.132	-2.92577	3.2e-96	7.05e-95	yes	down	34.2	26.96	23.94	20.23	245.29	255.28	264.87	244.32	26.3325	252.44
C1_09700W_A	C1_09700W_A	-	0.135	-2.8867	0.000324012	0.000556083	yes	down	0.03	0.09	0.1	0.06	1.07	0.84	0.74	0.8	0.07	0.8625
C1_09700W_B	C1_09700W_B	-	0.135	-2.8867	0.000324012	0.000556083	yes	down	0.03	0.09	0.1	0.06	1.07	0.84	0.74	0.8	0.07	0.8625
C1_09710C_A	C1_09710C_A	-	6.634	2.72979	3.16e-33	1.99e-32	yes	up	4.95	3.02	6.91	4.65	0.78	0.98	0.97	0.89	4.8825	0.905
C1_09710C_B	C1_09710C_B	-	6.634	2.72979	3.16e-33	1.99e-32	yes	up	4.95	3.02	6.91	4.65	0.78	0.98	0.97	0.89	4.8825	0.905
C1_09720W_A	URA1	-	3.751	1.90743	3.28e-61	4e-60	yes	up	237.23	216.62	188.44	205.08	71.95	72.13	68.02	73.58	211.843	71.42
C1_09720W_B	C1_09720W_B	-	3.751	1.90743	3.28e-61	4e-60	yes	up	237.23	216.62	188.44	205.08	71.95	72.13	68.02	73.58	211.843	71.42
C1_09740C_A	C1_09740C_A	-	0.484	-1.0456	0.000694498	0.0011593	yes	down	41.19	42.64	38.61	36.5	89.64	122.34	108.27	70.74	39.735	97.7475
C1_09740C_B	C1_09740C_B	-	0.484	-1.0456	0.000694498	0.0011593	yes	down	41.19	42.64	38.61	36.5	89.64	122.34	108.27	70.74	39.735	97.7475
C1_09770W_A	C1_09770W_A	-	0.351	-1.51073	5.32e-17	1.89e-16	yes	down	15.16	10.76	18.06	13.82	49.7	50.44	49.35	52.47	14.45	50.49
C1_09770W_B	C1_09770W_B	-	0.351	-1.51073	5.32e-17	1.89e-16	yes	down	15.16	10.76	18.06	13.82	49.7	50.44	49.35	52.47	14.45	50.49
C1_09870W_A	HCM1	-	9.184	3.19914	5.68e-33	3.56e-32	yes	up	3.46	1.82	2.92	2.69	0.29	0.34	0.46	0.36	2.7225	0.3625
C1_09870W_B	C1_09870W_B	-	9.184	3.19914	5.68e-33	3.56e-32	yes	up	3.46	1.82	2.92	2.69	0.29	0.34	0.46	0.36	2.7225	0.3625
C1_09900W_A	LIP3	-	0.099	-3.33659	2.47e-12	7.05e-12	yes	down	0.07	0.14	0.08	0.11	1.54	1.52	1.37	0.97	0.1	1.35
C1_09900W_B	C1_09900W_B	-	0.302	-1.72622	0.00596093	0.00916924	yes	down	0.07	0.07	0.08	0.18	0.45	0.25	0.63	0.42	0.1	0.4375
C1_09910C_A	C1_09910C_A	-	0.46	-1.12063	3.67e-08	8.42e-08	yes	down	4.23	2.97	6.34	5.06	12.93	15.31	11.49	10.22	4.65	12.4875
C1_09920W_A	VPS41	-	2.29	1.19555	8.49e-05	0.000152263	yes	up	0.76	0.39	0.82	0.51	0.29	0.45	0.27	0.33	0.62	0.335
C1_09930W_A	C1_09930W_A	-	0.363	-1.46109	0.00370702	0.00581771	yes	down	0.21	0.63	0.83	0.3	2.15	2.18	1.14	1.36	0.4925	1.7075
C1_09990W_A	SAC1	-	2.999	1.5845	5.76e-47	5.22e-46	yes	up	14.68	12.2	14.55	14.88	5.47	5.42	5.8	6.88	14.0775	5.8925
C1_09990W_B	C1_09990W_B	-	3.435	1.78035	1.83e-75	2.84e-74	yes	up	20.15	18.6	21.13	19.78	6.81	7.25	7.21	7.92	19.915	7.2975
C1_10030W_A	DBP3	-	8.632	3.10977	7.46e-63	9.37e-62	yes	up	8.7	5.6	11.31	7.74	1.16	1.09	1.27	1.28	8.3375	1.2
C1_10030W_B	C1_10030W_B	-	8.449	3.07874	9.75e-33	6.04e-32	yes	up	4.57	3.44	7	4.03	0.45	0.55	1	0.78	4.76	0.695
C1_10050W_A	C1_10050W_A	-	0.307	-1.70259	0.00100001	0.00164956	yes	down	0.34	0.2	0.66	0.31	2.19	1.94	0.96	0.97	0.3775	1.515
C1_10050W_B	C1_10050W_B	-	0.319	-1.64682	0.00220063	0.00352734	yes	down	0.27	0.25	0.22	0.25	0.75	1.14	1.11	0.82	0.2475	0.955
C1_10060C_A	C1_10060C_A	-	0.023	-5.43535	6.62e-76	1.04e-74	yes	down	0.8	0.81	0.9	1.21	50.17	54.7	57.73	40.42	0.93	50.755
C1_10060C_B	C1_10060C_B	-	0.108	-3.21147	4.46e-14	1.38e-13	yes	down	0.91	0.54	0.52	0.4	6.8	6.25	7.67	6.05	0.5925	6.6925
C1_10100C_A	NTF2	-	2.409	1.26844	2.15e-40	1.63e-39	yes	up	872.3	910.9	979.6	958.73	478.52	505.79	453.63	477.87	930.383	478.952
C1_10100C_B	C1_10100C_B	-	2.409	1.26844	2.15e-40	1.63e-39	yes	up	872.3	910.9	979.6	958.73	478.52	505.79	453.63	477.87	930.383	478.952
C1_10120C_A	C1_10120C_A	-	0.462	-1.11326	1.77e-15	5.84e-15	yes	down	7.21	6.8	9.05	6.49	18.96	23.24	19	18.81	7.3875	20.0025
C1_10120C_B	C1_10120C_B	-	0.467	-1.09745	6.6e-15	2.12e-14	yes	down	7.21	5.45	6.26	5.86	15.56	18.21	14.61	17.78	6.195	16.54
C1_10140C_A	C1_10140C_A	-	0.356	-1.48865	1.93e-25	9.53e-25	yes	down	1.25	1.11	1.55	1.37	4.23	4.95	4.93	4.53	1.32	4.66
C1_10140C_B	C1_10140C_B	-	0.348	-1.52214	2.7e-21	1.16e-20	yes	down	1.61	0.91	1.86	1.61	4.69	6.04	5.38	5.21	1.4975	5.33
C1_10170W_A	C1_10170W_A	-	0.001	-10.9157	1.99e-75	3.09e-74	yes	down	0.13	0	0.2	0.03	223.65	224.55	222.49	233.81	0.09	226.125
C1_10170W_B	C1_10170W_B	-	0.001	-10.9157	1.99e-75	3.09e-74	yes	down	0.13	0	0.2	0.03	223.65	224.55	222.49	233.81	0.09	226.125
C1_10180C_A	ECM21	-	0.175	-2.51828	1.41e-70	2.01e-69	yes	down	1.73	0.96	1.53	1.21	8.21	9.85	10.43	10.2	1.3575	9.6725
C1_10180C_B	C1_10180C_B	-	0.229	-2.12777	1.71e-39	1.26e-38	yes	down	1.96	1	1.5	1.29	7.45	6.67	8.4	8.6	1.4375	7.78
C1_10200C_A	C1_10200C_A	-	2.114	1.08005	2.64e-14	8.26e-14	yes	up	7.42	4.43	7.32	6.82	4.02	4.18	3.67	3.4	6.4975	3.8175
C1_10200C_B	C1_10200C_B	-	2.445	1.29007	4.16e-21	1.77e-20	yes	up	7.67	7.39	10.14	9.83	4.69	4.21	4.73	4.33	8.7575	4.49
C1_10210C_A	CLA4	-	6.577	2.71746	8e-47	7.21e-46	yes	up	5.36	3.09	6.77	5.27	0.75	0.99	1.16	0.95	5.1225	0.9625
C1_10210C_B	C1_10210C_B	-	6.998	2.80685	4.48e-37	3.14e-36	yes	up	5.12	2.73	6.45	5.01	0.64	0.7	0.93	1.13	4.8275	0.85
C1_10220C_A	TPK1	-	2.761	1.46496	2.53e-16	8.66e-16	yes	up	8.34	5.75	10.27	8.94	2.62	4.33	4.21	3.91	8.325	3.7675
C1_10220C_B	C1_10220C_B	-	2.601	1.37883	7.23e-15	2.32e-14	yes	up	5.46	4.94	7.13	4.93	2.5	2.36	3.18	2.7	5.615	2.685
C1_10230C_A	C1_10230C_A	-	0.269	-1.89396	9.32e-10	2.35e-09	yes	down	0.49	0.25	0.55	0.19	1.06	1.41	1.92	2.4	0.37	1.6975
C1_10230C_B	C1_10230C_B	-	0.274	-1.86936	6.25e-12	1.76e-11	yes	down	0.29	0.25	0.6	0.26	1.15	1.38	2.07	1.74	0.35	1.585
C1_10240C_A	C1_10240C_A	-	0.202	-2.30542	5.87e-16	1.98e-15	yes	down	2.7	4.17	1.74	2.54	14.94	20.94	21.18	14.36	2.7875	17.855
C1_10240C_B	C1_10240C_B	-	0.257	-1.9603	4.79e-20	1.96e-19	yes	down	3.6	3.13	7.47	4.24	24.46	22.85	19.26	21.55	4.61	22.03
C1_10260C_A	RPA34	-	2.754	1.46157	0.000503718	0.000851247	yes	up	1.6	1.54	2.56	1.99	0.59	0.42	1.32	1.1	1.9225	0.8575
C1_10260C_B	C1_10260C_B	-	2.754	1.46157	0.000503718	0.000851247	yes	up	1.6	1.54	2.56	1.99	0.59	0.42	1.32	1.1	1.9225	0.8575
C1_10270C_A	SFH5	-	2.541	1.34519	7.96e-23	3.6e-22	yes	up	42.97	45.22	38.67	41.18	21.05	22.81	19	21.01	42.01	20.9675
C1_10270C_B	C1_10270C_B	-	2.392	1.25823	7.57e-30	4.3e-29	yes	up	37.52	36.59	36.41	39.17	19.72	20.74	19.79	18.64	37.4225	19.7225
C1_10290W_A	GCA1	-	0.422	-1.24451	1.07e-27	5.69e-27	yes	down	2.56	2.13	2.68	2.49	7.29	6.55	8.37	7.11	2.465	7.33
C1_10290W_B	C1_10290W_B	-	0.084	-3.5777	6.36e-152	2.8e-150	yes	down	0.86	1.08	1.2	0.94	14.29	14.43	16.95	15.7	1.02	15.3425
C1_10300W_A	MNN12	-	2.149	1.10344	1.28e-07	2.87e-07	yes	up	5.59	2.78	4.11	5.04	2.6	1.73	2.55	3.19	4.38	2.5175
C1_10300W_B	C1_10300W_B	-	2.434	1.28345	0.00114562	0.00187687	yes	up	2.58	1.59	2.94	0.58	0.93	1.33	1.15	0.51	1.9225	0.98
C1_10310W_A	C1_10310W_A	-	0.143	-2.80806	1.84e-57	2.07e-56	yes	down	3.21	1.19	2.29	2.11	18.93	19.35	18.85	18.63	2.2	18.94
C1_10310W_B	C1_10310W_B	-	0.194	-2.36465	1.6e-54	1.7e-53	yes	down	3.82	2.73	2.76	2.71	21.32	18.28	19.44	18.33	3.005	19.3425
C1_10320W_A	C1_10320W_A	-	0.408	-1.29351	2.09e-21	9e-21	yes	down	9.8	11.85	11.36	11.97	34.48	35.69	32.42	37.03	11.245	34.905
C1_10320W_B	C1_10320W_B	-	0.455	-1.13677	2.16e-13	6.5e-13	yes	down	7.79	6.8	6.04	8.33	18.26	23.7	17.8	20.64	7.24	20.1
C1_10350C_A	C1_10350C_A	-	3.492	1.80412	4.48e-28	2.4e-27	yes	up	5.88	3.89	5.73	5.69	2.24	1.73	2.17	1.42	5.2975	1.89
C1_10350C_B	C1_10350C_B	-	3.163	1.6615	3.6e-41	2.79e-40	yes	up	7.98	5.13	7.97	7.15	2.59	2.54	2.89	3.07	7.0575	2.7725
C1_10360C_A	C1_10360C_A	-	0.139	-2.8446	1.05e-170	5.61e-169	yes	down	4.71	2.86	4.5	4.13	35.11	34.8	35.88	38.92	4.05	36.1775
C1_10360C_B	C1_10360C_B	-	0.178	-2.49198	2.78e-114	7.92e-113	yes	down	4.81	3.15	5.18	4.42	29.45	28.16	31.06	34.13	4.39	30.7
C1_10390C_A	RPL42	-	4.183	2.0645	9.15e-86	1.7e-84	yes	up	2890.36	3254.2	3349.84	3254.78	941.38	909.89	907.75	1003.13	3187.3	940.538
C1_10390C_B	C1_10390C_B	-	4.007	2.00252	8.23e-89	1.6e-87	yes	up	3701.2	3937.97	4014.8	3964.25	1196.07	1142.63	1138.64	1334.38	3904.55	1202.93
C1_10400C_A	FGR41	-	0.354	-1.49825	1.84e-85	3.41e-84	yes	down	72.32	57.02	69.41	67.01	243.34	247.57	222.44	223.12	66.44	234.118
C1_10400C_B	C1_10400C_B	-	0.286	-1.8057	2.88e-126	9.58e-125	yes	down	48.46	40.88	52.05	46.39	213.44	202.15	195.43	208.28	46.945	204.825
C1_10410W_A	C1_10410W_A	-	0.22	-2.18589	1.79e-13	5.41e-13	yes	down	1.32	1.71	3.78	1.49	12.59	11.22	8.17	14.78	2.075	11.69
C1_10410W_B	C1_10410W_B	-	0.182	-2.46046	1.24e-33	7.92e-33	yes	down	2.12	1.71	1.48	2.48	13.7	13.13	15.99	11.08	1.9475	13.475
C1_10440W_A	C1_10440W_A	-	2.022	1.01579	7.48e-06	1.46e-05	yes	up	1.26	0.82	1.63	1.36	0.88	0.76	0.83	0.64	1.2675	0.7775
C1_10440W_B	C1_10440W_B	-	2.141	1.09797	3.82e-05	7.03e-05	yes	up	1.81	0.66	1.87	1.64	0.91	0.86	0.72	0.93	1.495	0.855
C1_10460W_B	C1_10460W_B	-	0.429	-1.2195	2.96e-27	1.55e-26	yes	down	8.92	7.33	8.16	6.65	21.45	24.86	22	22.43	7.765	22.685
C1_10470W_A	C1_10470W_A	-	2.003	1.00187	4.97e-27	2.59e-26	yes	up	34.24	31.49	35.4	34.83	19.74	22.03	21.22	22.4	33.99	21.3475
C1_10480W_A	DJP1	-	2.022	1.01604	5.97e-07	1.28e-06	yes	up	4.36	3.64	7.26	4.14	3.01	3.53	2.77	2.58	4.85	2.9725
C1_10500W_A	C1_10500W_A	-	3.959	1.98529	1.51e-71	2.2e-70	yes	up	82.18	70.3	82.56	74.35	26.68	23.93	24.8	21.79	77.3475	24.3
C1_10500W_B	C1_10500W_B	-	2.094	1.06599	1.94e-21	8.37e-21	yes	up	109.96	106.77	115.87	118.44	72.79	67.04	58.62	70.61	112.76	67.265
C1_10520W_A	C1_10520W_A	-	0.224	-2.16113	9.66e-18	3.53e-17	yes	down	0.44	0.6	0.41	0.43	2.8	3.02	2.49	2.37	0.47	2.67
C1_10520W_B	C1_10520W_B	-	0.428	-1.2237	7.33e-06	1.44e-05	yes	down	1.14	0.57	1.11	0.6	2.88	3.06	1.92	1.93	0.855	2.4475
C1_10550C_A	GCA2	-	0.021	-5.56778	4.02e-229	4.1e-227	yes	down	0.44	0.19	0.34	0.28	16.66	19	21.18	17.52	0.3125	18.59
C1_10550C_B	C1_10550C_B	-	0.013	-6.234	0	0	yes	down	0.64	0.46	0.7	0.77	54.76	61.58	65.43	61.72	0.6425	60.8725
C1_10570C_A	C1_10570C_A	-	0.23	-2.11923	1.76e-12	5.09e-12	yes	down	0.23	0.39	0.36	0.27	1.4	2.02	1.68	1.79	0.3125	1.7225
C1_10640C_A	PEA2	-	6.105	2.60998	4.29e-10	1.1e-09	yes	up	2.79	1.4	3.28	2.14	0.17	0.21	0.69	0.9	2.4025	0.4925
C1_10640C_B	C1_10640C_B	-	11.691	3.54731	1.01e-20	4.27e-20	yes	up	1.58	1.09	2.67	1.97	0.1	0.34	0.16	0.14	1.8275	0.185
C1_10650W_A	APN2	-	6.618	2.72629	4.08e-20	1.67e-19	yes	up	3.06	1.83	3.22	3.35	0.47	0.71	0.28	0.65	2.865	0.5275
C1_10650W_B	C1_10650W_B	-	5.64	2.49566	1.15e-27	6.08e-27	yes	up	4.19	3.16	3.6	3.87	0.94	0.57	0.99	0.82	3.705	0.83
C1_10670C_A	RPA190	-	6.847	2.77555	5.29e-36	3.63e-35	yes	up	3.56	1.85	4.37	2.9	0.4	0.46	0.69	0.73	3.17	0.57
C1_10670C_B	C1_10670C_B	-	7.227	2.85331	3.02e-42	2.4e-41	yes	up	3.25	1.75	4.15	2.53	0.51	0.53	0.58	0.37	2.92	0.4975
C1_10690W_A	C1_10690W_A	-	2.51	1.32757	5.17e-12	1.46e-11	yes	up	12.92	10.58	15.75	14.64	7.16	8.89	4.47	6.24	13.4725	6.69
C1_10690W_B	C1_10690W_B	-	2.106	1.07449	1.41e-11	3.91e-11	yes	up	16.77	13.37	12.93	14.53	6.69	10.6	9.17	8	14.4	8.615
C1_10710C_A	C1_10710C_A	-	2.615	1.38654	1.45e-09	3.62e-09	yes	up	3.4	2.72	2.63	3.63	1.94	1.24	1.19	1.58	3.095	1.4875
C1_10710C_B	C1_10710C_B	-	3.471	1.79549	3.71e-42	2.95e-41	yes	up	9.34	7.9	8.87	8.45	3.5	3.05	2.87	3.05	8.64	3.1175
C1_10720C_A	MNN2	-	2.411	1.26946	1.73e-21	7.5e-21	yes	up	12.13	10.12	10.02	9.18	4.92	5.36	5.22	6.16	10.3625	5.415
C1_10720C_B	C1_10720C_B	-	2.414	1.27147	9.85e-17	3.44e-16	yes	up	11.6	10.34	8.41	9.65	5.57	4.92	5.04	5.44	10	5.2425
C1_10740C_A	ASR1	-	0.02	-5.67645	0	0	yes	down	14.08	14.12	15.25	15.48	931.35	995.48	910.1	959.02	14.7325	948.987
C1_10740C_B	C1_10740C_B	-	0.017	-5.88686	0	0	yes	down	10.35	10.14	10.32	9.79	750.08	799.38	718.35	759.12	10.15	756.732
C1_10780C_A	HNT1	-	0.238	-2.06941	6.99e-105	1.8e-103	yes	down	81.87	76.35	85.02	83.59	402.47	457.89	455.9	390.68	81.7075	426.735
C1_10780C_B	C1_10780C_B	-	0.238	-2.06941	6.99e-105	1.8e-103	yes	down	81.87	76.35	85.02	83.59	402.47	457.89	455.9	390.68	81.7075	426.735
C1_10820C_A	C1_10820C_A	-	3.26	1.70485	2.09e-53	2.17e-52	yes	up	75.46	69.7	66.84	67.65	29.8	26.22	26.23	26	69.9125	27.0625
C1_10820C_B	C1_10820C_B	-	2.688	1.42677	1.16e-38	8.45e-38	yes	up	63.35	63.96	59.58	62.22	30.06	28.93	30.28	28.08	62.2775	29.3375
C1_10840C_A	C1_10840C_A	-	4.822	2.26976	7.48e-53	7.7e-52	yes	up	18.52	10.05	18.22	16.09	4.01	3.83	4.67	3.6	15.72	4.0275
C1_10840C_B	C1_10840C_B	-	4.467	2.15918	4.87e-49	4.58e-48	yes	up	19.53	11.55	19.05	16.54	4.17	4.94	3.81	5.59	16.6675	4.6275
C1_10850W_A	C1_10850W_A	-	19.457	4.28222	0.00886158	0.0133457	yes	up	0.28	0.1	0.36	0.05	0	0	0	0	0.1975	0
C1_10860C_A	ADA2	-	3.879	1.95582	7.35e-20	2.98e-19	yes	up	4.22	2.75	5.3	4.83	1.38	1.42	1.52	1.18	4.275	1.375
C1_10860C_B	C1_10860C_B	-	2.541	1.34567	2.04e-11	5.61e-11	yes	up	4.48	2.47	4.5	4.38	2.03	1.89	1.69	2.06	3.9575	1.9175
C1_10870W_A	RPS17B	-	2.974	1.57264	5.31e-42	4.19e-41	yes	up	1399.23	1556.08	1476.25	1364.83	579.36	582.74	627.06	649.38	1449.1	609.635
C1_10870W_B	C1_10870W_B	-	2.934	1.5528	1.86e-49	1.77e-48	yes	up	1364.84	1478.2	1451.48	1422.39	593.88	639.25	575.25	626.29	1429.23	608.668
C1_10880W_A	C1_10880W_A	-	2.528	1.33808	1.39e-19	5.56e-19	yes	up	8.29	5.95	9.37	7.4	3.54	3.8	4.64	3.3	7.7525	3.82
C1_10930C_A	UBA4	-	3.034	1.6011	3.64e-32	2.23e-31	yes	up	25.71	24.86	23.26	24.57	10.37	9.32	9.32	11.98	24.6	10.2475
C1_10930C_B	C1_10930C_B	-	2.637	1.39887	3.91e-20	1.6e-19	yes	up	21.72	26.54	22.09	21.33	10.48	11	11.26	11.57	22.92	11.0775
C1_10940C_A	ERP5	-	2.26	1.17618	2.59e-26	1.32e-25	yes	up	157.33	168.59	163	157.97	84.14	89.49	92.23	95.37	161.722	90.3075
C1_10940C_B	C1_10940C_B	-	2.326	1.21785	3.6e-29	2e-28	yes	up	136.91	141.97	135.42	135.87	73.51	74.37	74.24	75.89	137.542	74.5025
C1_10950C_A	C1_10950C_A	-	10.325	3.36813	0.0064247	0.00984983	yes	up	1.8	1.12	1.92	1.63	0	0.56	0	0.22	1.6175	0.195
C1_10970W_A	C1_10970W_A	-	4.335	2.11606	2.62e-12	7.48e-12	yes	up	1.58	0.84	1.48	1.09	0.42	0.45	0.27	0.26	1.2475	0.35
C1_10970W_B	C1_10970W_B	-	5.892	2.55883	3.62e-12	1.03e-11	yes	up	1.02	1.04	1.44	1.03	0.11	0.39	0.32	0.16	1.1325	0.245
C1_11000C_A	C1_11000C_A	-	2.218	1.14913	1.98e-12	5.7e-12	yes	up	29.2	26.46	36.01	31.17	15.34	15.53	18.24	18.83	30.71	16.985
C1_11000C_B	C1_11000C_B	-	2.218	1.14913	1.98e-12	5.7e-12	yes	up	29.2	26.46	36.01	31.17	15.34	15.53	18.24	18.83	30.71	16.985
C1_11010C_B	C1_11010C_B	-	0.494	-1.01634	1.85e-17	6.69e-17	yes	down	11.02	8.52	9.16	11.55	26.41	27.26	24.92	23.58	10.0625	25.5425
C1_11020W_B	C1_11020W_B	-	0.412	-1.28009	1.18e-06	2.47e-06	yes	down	0.5	0.43	0.37	0.5	1.18	1.65	1.53	1.18	0.45	1.385
C1_11030W_A	RPL82	-	2.192	1.13255	2.6e-50	2.53e-49	yes	up	242.58	196.92	239.16	232.25	132.73	117.6	131.96	136.63	227.727	129.73
C1_11030W_B	C1_11030W_B	-	2.205	1.14079	1.32e-39	9.75e-39	yes	up	248.11	200.13	233.62	226.5	131.82	118.46	121.4	143.05	227.09	128.683
C1_11040W_A	RPL29	-	4.205	2.07198	1.02e-57	1.16e-56	yes	up	9436.35	10940.8	10322.6	10151.4	2971.39	2618.21	2754.07	3016.23	10212.8	2839.97
C1_11040W_B	C1_11040W_B	-	4.377	2.12998	3.06e-62	3.8e-61	yes	up	10314.5	11905.2	10656.9	10414.6	3037.59	3007.67	2626.37	2949.3	10822.8	2905.23
C1_11060C_A	RPL2	-	4.374	2.12898	1.85e-92	3.84e-91	yes	up	2003.24	1954.86	1895.56	1910.24	559.38	552.36	511.49	613.34	1940.97	559.143
C1_11060C_B	C1_11060C_B	-	4.374	2.12898	1.85e-92	3.84e-91	yes	up	2003.24	1954.86	1895.56	1910.24	559.38	552.36	511.49	613.34	1940.97	559.143
C1_11070W_A	PET127	-	4.652	2.2178	8.88e-11	2.36e-10	yes	up	1.29	1.02	2.45	1.5	0.17	0.56	0.48	0.46	1.565	0.4175
C1_11090C_A	C1_11090C_A	-	3.466	1.79345	4.13e-14	1.28e-13	yes	up	2.51	1.59	3.42	2.27	0.86	0.91	0.86	0.86	2.4475	0.8725
C1_11090C_B	C1_11090C_B	-	2.551	1.35128	3.94e-07	8.54e-07	yes	up	3.22	1.32	2.77	3.24	1.23	1.61	1.35	0.92	2.6375	1.2775
C1_11110C_A	C1_11110C_A	-	2.836	1.50397	1.21e-07	2.71e-07	yes	up	15.53	14.77	15.43	15.11	8.24	5.67	8.03	4.37	15.21	6.5775
C1_11110C_B	C1_11110C_B	-	2.107	1.07495	8.67e-06	1.69e-05	yes	up	15.87	12.89	19.03	13.3	7.91	9.22	9.71	8.75	15.2725	8.8975
C1_11130W_A	FGR16	-	2.869	1.52042	3.94e-08	9.04e-08	yes	up	5.85	5.04	4.46	4.39	2.22	2.61	2.44	1.39	4.935	2.165
C1_11130W_B	C1_11130W_B	-	2.869	1.52042	3.94e-08	9.04e-08	yes	up	5.85	5.04	4.46	4.39	2.22	2.61	2.44	1.39	4.935	2.165
C1_11160C_A	C1_11160C_A	-	2.052	1.03701	2.81e-10	7.27e-10	yes	up	72.53	55.16	85.36	66.36	35.75	42.49	45.37	40.49	69.8525	41.025
C1_11160C_B	C1_11160C_B	-	2.027	1.01931	5.85e-10	1.49e-09	yes	up	72.12	64.42	77.44	59.89	38.17	45.49	40.33	41	68.4675	41.2475
C1_11190W_A	ARL3	-	0.159	-2.65105	5.32e-62	6.57e-61	yes	down	5.48	4.56	4.01	3.25	31.8	37.08	34.44	33.12	4.325	34.11
C1_11190W_B	C1_11190W_B	-	0.08	-3.64382	1.79e-125	5.87e-124	yes	down	4.19	1.94	2.62	2.86	43.69	44.36	45.53	46.35	2.9025	44.9825
C1_11200W_A	C1_11200W_A	-	0.082	-3.601	0	0	yes	down	4.3	3.27	4.45	4.2	55.15	59.03	65.35	67.27	4.055	61.7
C1_11200W_B	C1_11200W_B	-	0.074	-3.74784	0	0	yes	down	3.95	2.91	4.15	3.37	53.63	60.02	63.67	64.25	3.595	60.3925
C1_11230W_A	FGR39	-	2.784	1.47717	4.79e-07	1.03e-06	yes	up	11.11	9.71	11.86	9.53	4.92	7.19	4.56	2.12	10.5525	4.6975
C1_11250W_A	C1_11250W_A	-	2.022	1.01569	1.44e-27	7.63e-27	yes	up	44.49	41.11	45.43	45.88	26.87	29.21	26.82	27.04	44.2275	27.485
C1_11250W_B	C1_11250W_B	-	2.022	1.01569	1.44e-27	7.63e-27	yes	up	44.49	41.11	45.43	45.88	26.87	29.21	26.82	27.04	44.2275	27.485
C1_11270W_A	C1_11270W_A	-	0.241	-2.05447	6.75e-72	9.84e-71	yes	down	95.83	89.55	76.82	89.82	450.92	466.26	444.63	480.21	88.005	460.505
C1_11270W_B	C1_11270W_B	-	0.255	-1.96976	1.86e-100	4.35e-99	yes	down	147.16	136.37	134.14	140.58	680.48	724.07	653.2	688.99	139.562	686.685
C1_11280W_A	C1_11280W_A	-	0.451	-1.14743	2.64e-06	5.36e-06	yes	down	1.87	1.01	2.41	2.51	5.27	4.51	5.1	6.47	1.95	5.3375
C1_11280W_B	C1_11280W_B	-	0.451	-1.14743	2.64e-06	5.36e-06	yes	down	1.87	1.01	2.41	2.51	5.27	4.51	5.1	6.47	1.95	5.3375
C1_11290W_A	C1_11290W_A	-	0.375	-1.41391	0.0167988	0.0245841	yes	down	0.87	0.69	0	1.02	1.78	3.18	1.92	2.05	0.645	2.2325
C1_11290W_B	C1_11290W_B	-	0.311	-1.68292	4.62e-08	1.06e-07	yes	down	1.04	0.43	1.58	0.77	3.66	3.79	4.55	2.86	0.955	3.715
C1_11300C_B	C1_11300C_B	-	0.319	-1.64801	8.44e-09	2.01e-08	yes	down	0.8	0.54	1.53	1.44	3.72	5.46	3.02	4.49	1.0775	4.1725
C1_11320C_A	C1_11320C_A	-	0.023	-5.43863	1.02e-118	3.08e-117	yes	down	28.41	15.32	32.2	49.01	1602.82	1833.01	1675.51	1228.48	31.235	1584.95
C1_11320C_B	C1_11320C_B	-	0.028	-5.16705	1.52e-05	2.9e-05	yes	down	0	15.32	5.36	0	238.63	255.45	282.99	200.36	5.17	244.357
C1_11330C_A	SMT3	-	2.813	1.49187	3.07e-68	4.25e-67	yes	up	1089.52	1031.35	1168.88	1092.41	458.31	497.36	482.67	467.26	1095.54	476.4
C1_11330C_B	C1_11330C_B	-	2.813	1.49187	3.07e-68	4.25e-67	yes	up	1089.52	1031.35	1168.88	1092.41	458.31	497.36	482.67	467.26	1095.54	476.4
C1_11340W_A	PRM1	-	0.359	-1.4765	0.00343612	0.00540953	yes	down	0.07	0.09	0.25	0.11	0.54	0.38	0.52	0.36	0.13	0.45
C1_11340W_B	C1_11340W_B	-	0.37	-1.43342	0.00336895	0.00530656	yes	down	0.3	0.16	0.08	0.09	0.54	0.58	0.57	0.43	0.1575	0.53
C1_11350C_A	TOS4	-	5.015	2.32628	1.85e-24	8.84e-24	yes	up	6.17	3.17	6.24	4.44	0.82	1.41	1.17	1.51	5.005	1.2275
C1_11350C_B	C1_11350C_B	-	2.72	1.44343	3.82e-17	1.36e-16	yes	up	4.62	3.79	5.47	3.92	2.15	1.73	2.26	2.06	4.45	2.05
C1_11360W_A	RPL37B	-	3.519	1.81509	1.09e-72	1.6e-71	yes	up	5320.6	5335.68	5561.58	5567.19	2027.17	1728.38	1791.76	1974.76	5446.26	1880.52
C1_11360W_B	C1_11360W_B	-	3.905	1.96541	6.39e-73	9.46e-72	yes	up	5058.19	5521.07	5395.49	5340.35	1678.07	1590.24	1651.84	1732.35	5328.77	1663.12
C1_11380W_A	NEP1	-	2.675	1.41942	4.44e-33	2.79e-32	yes	up	29.37	27.62	34.58	30.08	13.49	13.36	13.56	16.56	30.4125	14.2425
C1_11380W_B	C1_11380W_B	-	2.782	1.47596	4.63e-42	3.66e-41	yes	up	25.82	20.22	28	23.59	9.89	11.13	11.76	10.95	24.4075	10.9325
C1_11400C_A	GIN4	-	10.895	3.44565	7.7e-68	1.06e-66	yes	up	4.43	2.67	5.94	4.39	0.44	0.45	0.64	0.46	4.3575	0.4975
C1_11400C_B	C1_11400C_B	-	16.804	4.0707	1.67e-57	1.88e-56	yes	up	2.39	1.91	3.67	2.85	0.24	0.11	0.17	0.28	2.705	0.2
C1_11410C_B	C1_11410C_B	-	6.186	2.6289	0.0101196	0.0151566	yes	up	1.18	2.45	2.49	4.27	0.4	1.78	0	0	2.5975	0.545
C1_11420W_B	C1_11420W_B	-	3.438	1.78167	4.33e-19	1.69e-18	yes	up	7.02	3.84	6.23	6.16	2.22	1.79	2.37	1.95	5.8125	2.0825
C1_11430W_A	C1_11430W_A	-	5.023	2.32866	0.00293293	0.00465579	yes	up	0.64	0.28	0.36	0.32	0.16	0	0.23	0	0.4	0.0975
C1_11430W_B	C1_11430W_B	-	4.53	2.17947	0.00495349	0.00768652	yes	up	0.5	0.28	0.48	0.32	0	0.19	0	0.24	0.395	0.1075
C1_11440C_A	GIN1	-	14.32	3.83996	9.17e-27	4.73e-26	yes	up	1.52	0.8	2.6	1.67	0.17	0.06	0.12	0.21	1.6475	0.14
C1_11440C_B	C1_11440C_B	-	20.469	4.35534	2.21e-44	1.86e-43	yes	up	1.75	1.05	2.36	1.48	0.08	0.12	0.1	0.1	1.66	0.1
C1_11450C_A	SAM2	-	3.203	1.67928	3.04e-53	3.14e-52	yes	up	96.98	79.99	96.98	88.06	35.41	32.68	30.79	42.55	90.5025	35.3575
C1_11450C_B	C1_11450C_B	-	2.983	1.57693	1.14e-116	3.33e-115	yes	up	143.36	114.17	132.99	126.75	55.11	53.28	56.03	52.81	129.317	54.3075
C1_11480W_A	PHO84	-	3.472	1.79579	2.07e-48	1.92e-47	yes	up	118.51	111.14	125.67	106.53	48.32	42.8	43.1	33.13	115.463	41.8375
C1_11480W_B	C1_11480W_B	-	3.583	1.84121	5.68e-66	7.55e-65	yes	up	121.07	114.65	140.17	118.37	49.17	42.68	44.33	37.06	123.565	43.31
C1_11510C_B	C1_11510C_B	-	3.075	1.62055	1.52e-11	4.2e-11	yes	up	9.09	3.97	5.4	6.28	2.08	2.34	2.93	2.63	6.185	2.495
C1_11520C_A	ZCF3	-	6.218	2.63638	1.31e-120	4.06e-119	yes	up	102.92	69.47	86.62	90.97	17.98	18.64	16.91	16.36	87.495	17.4725
C1_11520C_B	C1_11520C_B	-	4.841	2.27536	2.79e-73	4.16e-72	yes	up	88.19	59.77	76.96	70.75	18.55	23.27	16.91	17.01	73.9175	18.935
C1_11530C_A	C1_11530C_A	-	2.55	1.35055	4.82e-07	1.04e-06	yes	up	2.34	1.78	2.62	2.35	1.52	0.79	1.02	1.06	2.2725	1.0975
C1_11530C_B	C1_11530C_B	-	3.074	1.62029	9.34e-07	1.97e-06	yes	up	1.82	1.36	1.18	1.31	0.54	0.64	0.55	0.61	1.4175	0.585
C1_11550W_A	GAR1	-	2.767	1.46845	7.18e-48	6.62e-47	yes	up	82.36	76.88	85.18	76.35	33.66	38.48	36.71	36.1	80.1925	36.2375
C1_11550W_B	C1_11550W_B	-	2.291	1.19614	1.57e-31	9.43e-31	yes	up	114.97	103.67	121.49	111.29	57.05	65.9	53.56	69.54	112.855	61.5125
C1_11570W_A	C1_11570W_A	-	0.241	-2.05093	1.05e-11	2.94e-11	yes	down	1.46	1.89	1.46	2.12	8.11	7.59	9.39	11.09	1.7325	9.045
C1_11570W_B	C1_11570W_B	-	0.454	-1.13833	0.000150006	0.000264787	yes	down	2.04	1.58	2.92	2.36	5.03	7.27	6.53	5.42	2.225	6.0625
C1_11620W_B	C1_11620W_B	-	0.459	-1.12379	6.33e-14	1.95e-13	yes	down	6.4	4.05	5.32	5.54	13.79	17.09	13.45	13.58	5.3275	14.4775
C1_11650W_A	EGD1	-	2.379	1.2504	2.09e-42	1.68e-41	yes	up	1114.03	1123.9	1193.07	1209.43	626.13	602.96	582.94	623.36	1160.11	608.847
C1_11650W_B	C1_11650W_B	-	2.379	1.2504	2.09e-42	1.68e-41	yes	up	1114.03	1123.9	1193.07	1209.43	626.13	602.96	582.94	623.36	1160.11	608.847
C1_11660W_A	GAD1	-	0.199	-2.33134	8.83e-153	3.9e-151	yes	down	47.19	34.98	38.67	35.63	242.5	242.19	240.9	261.44	39.1175	246.757
C1_11660W_B	C1_11660W_B	-	0.11	-3.18505	0	0	yes	down	20.25	16.74	18.19	18.43	211.82	208.48	197.05	223.58	18.4025	210.232
C1_11670W_A	C1_11670W_A	-	0.297	-1.75161	1.61e-92	3.34e-91	yes	down	327.94	317.4	333.89	344.68	1406.78	1458.38	1379.01	1364.61	330.978	1402.19
C1_11670W_B	C1_11670W_B	-	0.297	-1.75161	1.61e-92	3.34e-91	yes	down	327.94	317.4	333.89	344.68	1406.78	1458.38	1379.01	1364.61	330.978	1402.19
C1_11690W_A	C1_11690W_A	-	0.419	-1.2567	0.00286135	0.00454697	yes	down	1.33	0.23	0.7	1.7	1.87	3.86	3.23	2.65	0.99	2.9025
C1_11690W_B	C1_11690W_B	-	0.262	-1.93331	0.0338224	0.0474343	yes	down	0.44	0.47	1.05	0	2.19	2.02	2.28	2.76	0.49	2.3125
C1_11700C_B	C1_11700C_B	-	0.439	-1.18781	9.19e-31	5.37e-30	yes	down	52.86	42.43	43.7	41.51	130.94	122.2	122.25	140.71	45.125	129.025
C1_11730W_A	C1_11730W_A	-	3.895	1.96173	7.12e-26	3.56e-25	yes	up	4.58	2.02	4.16	3.8	1.04	1.11	1.2	1.25	3.64	1.15
C1_11730W_B	C1_11730W_B	-	2.981	1.57598	3.71e-23	1.7e-22	yes	up	4.01	2.17	4.09	3.45	1.34	1.3	1.46	1.59	3.43	1.4225
C1_11740W_A	C1_11740W_A	-	2.263	1.17817	0.00775337	0.0117608	yes	up	2.33	1.3	1.67	1.46	0.18	1.62	0.91	1	1.69	0.9275
C1_11750W_A	AVT4	-	2.581	1.3682	3.5e-10	9.03e-10	yes	up	3.67	1.73	2.79	2.51	1.25	1.01	1.36	1.52	2.675	1.285
C1_11750W_B	C1_11750W_B	-	2.198	1.13649	1.1e-05	2.12e-05	yes	up	2.52	1.57	1.87	2.63	0.72	1.2	1.28	1.69	2.1475	1.2225
C1_11790W_A	C1_11790W_A	-	2.44	1.28673	5.63e-20	2.29e-19	yes	up	18.29	16.41	20.22	20.94	10.02	9.12	9.19	10.46	18.965	9.6975
C1_11790W_B	C1_11790W_B	-	2.428	1.27974	4.26e-12	1.21e-11	yes	up	12.07	8.89	11.83	11.07	5.21	4.6	7.43	5.27	10.965	5.6275
C1_11850W_A	C1_11850W_A	-	0.143	-2.80714	2.14e-43	1.76e-42	yes	down	4.93	4.61	2.82	2.64	30.27	33.69	34.97	35	3.75	33.4825
C1_11850W_B	C1_11850W_B	-	0.246	-2.02577	5.31e-29	2.93e-28	yes	down	8.02	6.91	5.36	4.29	29.08	29.26	34.94	33.48	6.145	31.69
C1_11860W_A	C1_11860W_A	-	3.412	1.77077	2.32e-37	1.64e-36	yes	up	16.8	9.04	16.84	14.88	5.39	4.46	5.19	5.79	14.39	5.2075
C1_11860W_B	C1_11860W_B	-	2.717	1.44187	1.67e-35	1.13e-34	yes	up	14.46	8.59	14.42	11.65	4.79	5.39	6.12	6.15	12.28	5.6125
C1_11880W_A	C1_11880W_A	-	2.623	1.39105	7.77e-17	2.73e-16	yes	up	29.24	26.57	36.79	26.79	13.8	14.06	13.67	14.53	29.8475	14.015
C1_11880W_B	C1_11880W_B	-	2.623	1.39105	7.77e-17	2.73e-16	yes	up	29.24	26.57	36.79	26.79	13.8	14.06	13.67	14.53	29.8475	14.015
C1_11890W_A	C1_11890W_A	-	0.47	-1.09037	3.85e-21	1.64e-20	yes	down	21.08	23.23	24.42	21.96	58.08	67.58	62.66	55.76	22.6725	61.02
C1_11890W_B	C1_11890W_B	-	0.47	-1.09037	3.85e-21	1.64e-20	yes	down	21.08	23.23	24.42	21.96	58.08	67.58	62.66	55.76	22.6725	61.02
C1_11950W_A	C1_11950W_A	-	0.328	-1.61029	3.87e-26	1.96e-25	yes	down	4.49	3.62	3.72	4.81	15.44	18.43	16.19	13.93	4.16	15.9975
C1_11950W_B	C1_11950W_B	-	0.328	-1.61029	3.87e-26	1.96e-25	yes	down	4.49	3.62	3.72	4.81	15.44	18.43	16.19	13.93	4.16	15.9975
C1_12010C_A	KIP4	-	11.125	3.47568	1.17e-53	1.21e-52	yes	up	3.3	2.15	2.81	2.48	0.27	0.25	0.25	0.42	2.685	0.2975
C1_12010C_B	C1_12010C_B	-	11.125	3.47568	1.17e-53	1.21e-52	yes	up	3.3	2.15	2.81	2.48	0.27	0.25	0.25	0.42	2.685	0.2975
C1_12030W_A	SER33	-	2.628	1.39417	1.23e-34	8.12e-34	yes	up	77.19	80.54	77.04	69.16	37.15	36.62	37.86	34.81	75.9825	36.61
C1_12030W_B	C1_12030W_B	-	2.628	1.39417	1.23e-34	8.12e-34	yes	up	77.19	80.54	77.04	69.16	37.15	36.62	37.86	34.81	75.9825	36.61
C1_12060C_A	C1_12060C_A	-	2.028	1.01986	0.000561669	0.000945455	yes	up	5.52	3.34	4.98	6.09	3.2	2.51	4.63	1.82	4.9825	3.04
C1_12060C_B	C1_12060C_B	-	2.596	1.37607	0.00180036	0.0029032	yes	up	5.29	1.39	6.57	3.61	0.85	3.27	1.42	2.32	4.215	1.965
C1_12100C_A	PXA2	-	0.182	-2.45674	2.34e-46	2.08e-45	yes	down	1.55	1.14	1.2	0.87	8.93	7.76	8.66	7.22	1.19	8.1425
C1_12100C_B	C1_12100C_B	-	0.171	-2.54833	1.33e-32	8.23e-32	yes	down	1.41	0.6	1.07	1.55	8.21	10.45	7.89	7.22	1.1575	8.4425
C1_12140W_A	C1_12140W_A	-	0.278	-1.84794	4.56e-42	3.61e-41	yes	down	20.07	24.16	26.75	24.7	107.9	117.03	109.36	96.54	23.92	107.707
C1_12140W_B	C1_12140W_B	-	0.278	-1.84794	4.56e-42	3.61e-41	yes	down	20.07	24.16	26.75	24.7	107.9	117.03	109.36	96.54	23.92	107.707
C1_12150C_A	C1_12150C_A	-	0.329	-1.60226	9.09e-13	2.66e-12	yes	down	3.24	2.29	2.55	2.91	10.84	11.89	10.19	8.84	2.7475	10.44
C1_12150C_B	C1_12150C_B	-	0.329	-1.60226	9.09e-13	2.66e-12	yes	down	3.24	2.29	2.55	2.91	10.84	11.89	10.19	8.84	2.7475	10.44
C1_12160W_A	MSO1	-	0.207	-2.27317	1.17e-30	6.84e-30	yes	down	5.78	2.95	4.55	3.7	23.43	27.7	26.01	23.71	4.245	25.2125
C1_12160W_B	C1_12160W_B	-	0.207	-2.27317	1.17e-30	6.84e-30	yes	down	5.78	2.95	4.55	3.7	23.43	27.7	26.01	23.71	4.245	25.2125
C1_12190W_A	BUL4	-	0.22	-2.1865	2.33e-20	9.61e-20	yes	down	0.35	0.25	0.42	0.5	1.99	2.12	2.34	2.27	0.38	2.18
C1_12190W_B	C1_12190W_B	-	0.22	-2.1865	2.33e-20	9.61e-20	yes	down	0.35	0.25	0.42	0.5	1.99	2.12	2.34	2.27	0.38	2.18
C1_12200W_A	MCD4	-	3.064	1.61545	2.49e-19	9.84e-19	yes	up	3.73	3.24	3.3	4.74	1.27	1.46	1.59	1.86	3.7525	1.545
C1_12200W_B	C1_12200W_B	-	3.038	1.603	9.97e-24	4.65e-23	yes	up	4.1	3.29	5.12	4.19	1.84	1.61	1.34	2.06	4.175	1.7125
C1_12210W_A	TRP3	-	4.386	2.13292	3.04e-32	1.86e-31	yes	up	7.25	4.65	8.7	7.81	1.54	2.19	2.04	2.28	7.1025	2.0125
C1_12210W_B	C1_12210W_B	-	3.65	1.8679	2.29e-29	1.28e-28	yes	up	8.57	4.92	9.3	7.23	2.34	3.03	2.6	2.22	7.505	2.5475
C1_12220W_B	C1_12220W_B	-	2.339	1.22619	1.04e-16	3.64e-16	yes	up	5.76	4.95	6.29	5.97	3.39	3.11	3.24	2.58	5.7425	3.08
C1_12250C_A	C1_12250C_A	-	6.442	2.6874	1.82e-70	2.6e-69	yes	up	7.76	6.1	8.79	6.69	1.14	1.64	1.45	1.48	7.335	1.4275
C1_12250C_B	C1_12250C_B	-	8.873	3.14941	1.27e-83	2.3e-82	yes	up	9.5	7.22	8.2	7.81	1.21	0.92	1.09	1.41	8.1825	1.1575
C1_12270W_B	C1_12270W_B	-	2.218	1.14896	6.79e-06	1.34e-05	yes	up	3.07	2.45	2.66	2.54	1.77	1.39	1.22	1.61	2.68	1.4975
C1_12290C_A	RBD1	-	2.124	1.0866	1.18e-24	5.66e-24	yes	up	8.33	5.84	8.63	7.83	4.43	4.49	4.79	4.29	7.6575	4.5
C1_12290C_B	C1_12290C_B	-	2.502	1.32311	7.9e-17	2.78e-16	yes	up	7.06	4.17	8.54	7.35	3.15	3.71	3.32	3.24	6.78	3.355
C1_12310C_A	CSI2	-	3.058	1.61254	2.4e-18	9.04e-18	yes	up	11.49	12.72	17.53	16.21	4.83	6.88	6.97	5.15	14.4875	5.9575
C1_12310C_B	C1_12310C_B	-	3.753	1.90812	4.56e-32	2.78e-31	yes	up	19.33	14.06	22.53	21.2	7.78	5.24	5.76	6.65	19.28	6.3575
C1_12320C_A	ATP19	-	2.382	1.25243	5.29e-05	9.63e-05	yes	up	121.18	168.51	161.25	120.75	58.48	59.96	94.09	67.16	142.923	69.9225
C1_12320C_B	C1_12320C_B	-	3.402	1.76631	9.48e-08	2.13e-07	yes	up	144.89	183.55	137.73	146.63	51.98	56.21	67.63	31.81	153.2	51.9075
C1_12330W_A	C1_12330W_A	-	0.125	-3.00445	0.0159783	0.0234234	yes	down	0	0.08	0	0	0.21	0.22	0.12	0.37	0.02	0.23
C1_12350W_A	C1_12350W_A	-	2.545	1.34754	3.93e-10	1.01e-09	yes	up	2.42	1.32	2.91	2.35	0.84	1.38	0.93	1.22	2.25	1.0925
C1_12350W_B	C1_12350W_B	-	3.341	1.74045	4.53e-14	1.4e-13	yes	up	2.46	1.43	3.58	2.5	1.1	0.75	0.8	1.01	2.4925	0.915
C1_12360C_B	C1_12360C_B	-	2.088	1.06237	9.24e-19	3.55e-18	yes	up	233.67	215.04	186.95	191.68	116.5	124.26	130.86	127.67	206.835	124.823
C1_12380C_A	WRS1	-	9.168	3.19668	2.56e-134	9.44e-133	yes	up	20.24	15.37	20.74	20.9	2.79	2.62	2.41	2.65	19.3125	2.6175
C1_12380C_B	C1_12380C_B	-	7.452	2.89753	8.18e-151	3.56e-149	yes	up	25.13	20.43	27.93	23.91	4.44	3.91	4.19	3.83	24.35	4.0925
C1_12390C_A	RPL27A	-	4.163	2.05748	2.58e-137	9.67e-136	yes	up	1634.31	1590.54	1741.83	1678.11	502.7	489.56	486.98	503.39	1661.2	495.658
C1_12390C_B	C1_12390C_B	-	4.206	2.07261	8.33e-143	3.34e-141	yes	up	1639.62	1570.29	1742.99	1655.33	490.82	480.95	458.83	520.75	1652.06	487.837
C1_12400C_A	C1_12400C_A	-	2.145	1.10065	0.00450057	0.00701725	yes	up	7.92	5.29	11.44	11.65	2.4	7.74	4.71	5.8	9.075	5.1625
C1_12410C_A	PKH2	-	0.144	-2.79989	1.83e-37	1.3e-36	yes	down	0.35	0.41	0.41	0.28	2.7	2.92	3.28	3.91	0.3625	3.2025
C1_12410C_B	C1_12410C_B	-	0.18	-2.47328	3.83e-21	1.63e-20	yes	down	0.4	0.28	0.72	0.24	2.24	2.73	3.04	3.14	0.41	2.7875
C1_12440W_A	C1_12440W_A	-	3.337	1.73839	1.48e-06	3.07e-06	yes	up	2.06	1.31	2.32	2.03	0.98	0.45	0.67	0.74	1.93	0.71
C1_12460C_A	C1_12460C_A	-	0.074	-3.75777	0.0031382	0.00496	yes	down	0.47	0	0.25	0	3.53	3.14	1.81	6.05	0.18	3.6325
C1_12460C_B	C1_12460C_B	-	0.074	-3.75777	0.0031382	0.00496	yes	down	0.47	0	0.25	0	3.53	3.14	1.81	6.05	0.18	3.6325
C1_12470W_A	C1_12470W_A	-	0.324	-1.62679	0.000288072	0.000497101	yes	down	0.72	0.45	0.65	0.29	1.63	1.41	2.42	2.61	0.5275	2.0175
C1_12470W_B	C1_12470W_B	-	0.114	-3.12868	1.3e-18	4.94e-18	yes	down	0.52	0.9	0.75	0.29	5.75	5.43	7.94	8	0.615	6.78
C1_12510W_A	RAX2	-	4.569	2.19191	2.71e-40	2.05e-39	yes	up	3.95	2.39	5.01	3.73	1.02	1.04	0.93	1.09	3.77	1.02
C1_12510W_B	C1_12510W_B	-	2.797	1.48389	7.16e-18	2.63e-17	yes	up	2.29	1.42	2.76	1.92	0.99	0.77	1.02	0.94	2.0975	0.93
C1_12520W_A	GSG1	-	3.087	1.62601	1.06e-06	2.23e-06	yes	up	2.27	0.6	2.49	2.63	0.81	0.81	0.81	0.72	1.9975	0.7875
C1_12520W_B	C1_12520W_B	-	2.092	1.06497	5.22e-07	1.12e-06	yes	up	1.42	1.59	2.01	1.65	0.76	1.2	1.11	0.95	1.6675	1.005
C1_12540W_A	C1_12540W_A	-	0.399	-1.3263	5.18e-08	1.18e-07	yes	down	5.85	3.51	8.81	9.68	21.07	22.57	17.51	24.43	6.9625	21.395
C1_12540W_B	C1_12540W_B	-	0.335	-1.57896	6.92e-14	2.12e-13	yes	down	4.74	4.99	6.47	4.51	14.09	22.3	20.5	20.31	5.1775	19.3
C1_12550C_A	CDC54	-	7.795	2.9626	9.43e-23	4.26e-22	yes	up	1.6	0.79	1.94	1.27	0.22	0.21	0.18	0.27	1.4	0.22
C1_12550C_B	C1_12550C_B	-	3.7	1.88755	2.35e-15	7.72e-15	yes	up	2.51	1.24	3.05	2.3	0.82	0.55	0.79	0.87	2.275	0.7575
C1_12570C_A	C1_12570C_A	-	0.49	-1.02978	1.43e-13	4.32e-13	yes	down	4.8	3.86	6.54	6.33	13.2	14.32	14.3	13.05	5.3825	13.7175
C1_12570C_B	C1_12570C_B	-	0.49	-1.02978	1.43e-13	4.32e-13	yes	down	4.8	3.86	6.54	6.33	13.2	14.32	14.3	13.05	5.3825	13.7175
C1_12580W_A	C1_12580W_A	-	0.318	-1.65275	2.19e-63	2.78e-62	yes	down	17.21	16.61	15.96	17.36	66.45	66.97	67.92	65.56	16.785	66.725
C1_12580W_B	C1_12580W_B	-	0.335	-1.57896	1.04e-40	7.91e-40	yes	down	15.53	14.81	13.44	13.41	48.59	61.14	54.63	51.89	14.2975	54.0625
C1_12600C_A	CHR1	-	4.623	2.20891	3.82e-19	1.5e-18	yes	up	2.22	1.36	2.65	1.84	0.57	0.63	0.46	0.52	2.0175	0.545
C1_12600C_B	C1_12600C_B	-	4.685	2.22814	1.17e-24	5.63e-24	yes	up	3.16	1.88	3.25	2.75	0.82	0.55	0.83	0.7	2.76	0.725
C1_12620W_A	SPA2	-	2.696	1.43056	5.15e-08	1.17e-07	yes	up	2.01	1.04	2.91	1.66	0.71	0.96	0.59	1.19	1.905	0.8625
C1_12670C_A	C1_12670C_A	-	2.36	1.23888	3.19e-06	6.45e-06	yes	up	0.81	0.63	0.83	0.58	0.39	0.39	0.43	0.29	0.7125	0.375
C1_12670C_B	C1_12670C_B	-	2.548	1.34964	7.13e-05	0.000128698	yes	up	0.48	0.42	1.01	0.72	0.31	0.22	0.37	0.39	0.6575	0.3225
C1_12680W_A	C1_12680W_A	-	8.513	3.08965	6.93e-89	1.35e-87	yes	up	11.37	8.03	13.74	10.57	1.48	1.75	1.54	1.6	10.9275	1.5925
C1_12680W_B	C1_12680W_B	-	7.36	2.87975	1.24e-42	9.98e-42	yes	up	12.5	8.42	18.19	13.44	2.32	2.18	1.47	2.82	13.1375	2.1975
C1_12690C_B	C1_12690C_B	-	2.065	1.046	0.000951125	0.00157173	yes	up	2.71	3.01	3.72	2.88	1.38	1.72	2.56	1.82	3.08	1.87
C1_12720C_A	C1_12720C_A	-	0.244	-2.03456	3.18e-05	5.91e-05	yes	down	0.72	0.37	0.7	0.39	2.24	2.62	3.43	2.82	0.545	2.7775
C1_12720C_B	C1_12720C_B	-	0.033	-4.94029	8.66e-36	5.9e-35	yes	down	0.31	0.47	0.47	0.48	15.57	15.6	17.42	16.28	0.4325	16.2175
C1_12730W_A	RVS162	-	0.344	-1.53959	3.71e-13	1.11e-12	yes	down	2.72	1.45	1.92	2.56	6.21	7.59	8.04	9.47	2.1625	7.8275
C1_12730W_B	C1_12730W_B	-	0.217	-2.20413	1.83e-36	1.26e-35	yes	down	1.96	1.59	1.72	1.54	9.79	9.29	10.55	9.72	1.7025	9.8375
C1_12760W_A	C1_12760W_A	-	3.163	1.66148	6.19e-17	2.19e-16	yes	up	8.66	6.97	13.75	8.86	3.42	3.78	4.57	3.19	9.56	3.74
C1_12760W_B	C1_12760W_B	-	3.137	1.64939	3.39e-19	1.33e-18	yes	up	12.21	6.56	11.75	10.97	3.06	4.13	4.73	4.46	10.3725	4.095
C1_12790C_A	FEN1	-	3.141	1.65142	1.58e-31	9.44e-31	yes	up	35.2	25.63	41.44	40.96	15.39	14.58	11.31	15.27	35.8075	14.1375
C1_12790C_B	C1_12790C_B	-	3.942	1.97909	4.09e-23	1.87e-22	yes	up	30.92	33.52	41.77	38.55	13.76	6.96	11.26	14.01	36.19	11.4975
C1_12810W_A	RIB7	-	2.015	1.01063	0.000102086	0.000182073	yes	up	2.48	3.21	4.4	3.71	1.86	2.41	2.6	1.78	3.45	2.1625
C1_12810W_B	C1_12810W_B	-	2.438	1.28582	4.08e-09	9.93e-09	yes	up	8.72	4.23	6.29	5.47	2.42	3.28	3.39	3.45	6.1775	3.135
C1_12820C_A	C1_12820C_A	-	3.581	1.84027	1.97e-38	1.42e-37	yes	up	41.75	29.05	51.62	41.42	16.24	12.68	13.64	13.84	40.96	14.1
C1_12820C_B	C1_12820C_B	-	2.887	1.52936	3.18e-18	1.19e-17	yes	up	30.43	24.14	47.41	43.21	13.03	16	16.95	16.15	36.2975	15.5325
C1_12830C_A	C1_12830C_A	-	0.24	-2.05799	1.64e-16	5.66e-16	yes	down	0.57	0.18	0.45	0.35	1.44	2.02	2.12	2.31	0.3875	1.9725
C1_12830C_B	C1_12830C_B	-	0.311	-1.68481	1.47e-13	4.43e-13	yes	down	0.51	0.21	0.6	0.56	1.71	1.71	1.91	2.11	0.47	1.86
C1_12840W_A	C1_12840W_A	-	0.473	-1.07868	0.00333269	0.00525358	yes	down	4.09	5.93	5.08	3.15	12.05	14.41	12.43	8.74	4.5625	11.9075
C1_12850W_A	BLP1	-	0.043	-4.53192	2.21e-69	3.12e-68	yes	down	28.38	28.34	21.39	33.89	632.27	950.8	889.97	567.37	28	760.102
C1_12850W_B	C1_12850W_B	-	0.024	-5.38373	9.3e-75	1.42e-73	yes	down	14.19	11.34	19.01	16.94	699.59	729.59	1035.11	575.27	15.37	759.89
C1_12860C_A	C1_12860C_A	-	0.342	-1.5481	4.14e-09	1.01e-08	yes	down	0.96	0.51	0.93	0.95	2.85	3.6	3.71	2.08	0.8375	3.06
C1_12870C_A	C1_12870C_A	-	0.148	-2.75938	0.000211279	0.000369253	yes	down	0.17	0	0.23	0.27	2.26	1.09	1.06	1.01	0.1675	1.355
C1_12870C_B	C1_12870C_B	-	0.141	-2.82208	1.08e-05	2.08e-05	yes	down	0	0.28	0.16	0.36	1.72	1.83	1.49	2.08	0.2	1.78
C1_12880C_A	C1_12880C_A	-	0.396	-1.33581	1.35e-13	4.1e-13	yes	down	1.11	1.15	1.49	1.24	3.92	4.19	3.99	3.72	1.2475	3.955
C1_12880C_B	C1_12880C_B	-	0.396	-1.33581	1.35e-13	4.1e-13	yes	down	1.11	1.15	1.49	1.24	3.92	4.19	3.99	3.72	1.2475	3.955
C1_12890W_A	C1_12890W_A	-	0.262	-1.93	3.58e-09	8.73e-09	yes	down	0.43	0.47	0.39	0.26	1.68	1.89	1.65	2.28	0.3875	1.875
C1_12890W_B	C1_12890W_B	-	0.262	-1.93	3.58e-09	8.73e-09	yes	down	0.43	0.47	0.39	0.26	1.68	1.89	1.65	2.28	0.3875	1.875
C1_12900W_B	C1_12900W_B	-	0.486	-1.04127	1.11e-12	3.23e-12	yes	down	2.29	1.51	1.88	1.99	4.12	5.03	5.74	4.91	1.9175	4.95
C1_13030C_A	C1_13030C_A	-	4.056	2.02018	1.44e-12	4.17e-12	yes	up	3.97	1.69	5.51	3.46	0.9	0.72	1.25	1.52	3.6575	1.0975
C1_13030C_B	C1_13030C_B	-	2.944	1.55791	4.23e-18	1.57e-17	yes	up	3.72	2.24	4.5	3.21	1.34	1.35	1.39	1.66	3.4175	1.435
C1_13050W_A	RPL14	-	3.56	1.83173	6.95e-52	7.01e-51	yes	up	1066.72	1200.34	1071.81	1062.76	384.11	387.87	374.45	401.05	1100.41	386.87
C1_13050W_B	C1_13050W_B	-	3.56	1.83173	6.95e-52	7.01e-51	yes	up	1066.72	1200.34	1071.81	1062.76	384.11	387.87	374.45	401.05	1100.41	386.87
C1_13070C_A	FAD3	-	6.382	2.674	1.39e-104	3.53e-103	yes	up	32.63	30.01	37.22	30.25	6.89	6.54	7.13	5.06	32.5275	6.405
C1_13070C_B	C1_13070C_B	-	6.84	2.77401	1.32e-98	3.03e-97	yes	up	35.41	30.9	35.34	35.63	6.35	7.35	6.93	4.6	34.32	6.3075
C1_13080W_A	OP4	-	0.11	-3.18471	0.000131805	0.000233241	yes	down	0.08	0	0.16	0	0.33	1.22	0.75	0.47	0.06	0.6925
C1_13080W_B	C1_13080W_B	-	0.076	-3.71598	4.7e-11	1.27e-10	yes	down	0.08	0.09	0.06	0.06	1.18	1.35	1.26	1.19	0.0725	1.245
C1_13100W_A	C1_13100W_A	-	0.028	-5.16466	1.6e-05	3.04e-05	yes	down	0	0	0	0.81	22.68	19.75	20.21	17.33	0.2025	19.9925
C1_13100W_B	C1_13100W_B	-	0.028	-5.16466	1.6e-05	3.04e-05	yes	down	0	0	0	0.81	22.68	19.75	20.21	17.33	0.2025	19.9925
C1_13110C_A	CHS3	-	2.56	1.3564	3.63e-29	2.02e-28	yes	up	7.86	4.78	7.98	6.64	3.22	2.9	3.46	3.64	6.815	3.305
C1_13110C_B	C1_13110C_B	-	2.934	1.55277	3.26e-43	2.67e-42	yes	up	8.91	5.22	7.71	7.32	3.19	3.03	3.09	3.03	7.29	3.085
C1_13120C_A	MON2	-	2.302	1.20266	1.66e-08	3.89e-08	yes	up	1.36	0.83	1.82	1.36	0.56	0.63	0.75	0.94	1.3425	0.72
C1_13120C_B	C1_13120C_B	-	2.271	1.18351	6.21e-10	1.58e-09	yes	up	1.93	1.07	2.57	1.96	1.01	1.12	0.9	1.07	1.8825	1.025
C1_13150W_A	C1_13150W_A	-	0.134	-2.90276	0.000100784	0.000179804	yes	down	1.64	0.83	0	0	5.26	3.95	6.19	8.63	0.6175	6.0075
C1_13150W_B	C1_13150W_B	-	0.348	-1.52233	0.016532	0.0242115	yes	down	0.99	0.28	1.51	1.15	3.02	2.96	4.13	3.08	0.9825	3.2975
C1_13160W_A	PSA2	-	0.233	-2.10115	1.44e-115	4.18e-114	yes	down	10.06	7.77	8.81	7.58	45.13	46.06	48.34	44.53	8.555	46.015
C1_13160W_B	C1_13160W_B	-	0.233	-2.10115	1.44e-115	4.18e-114	yes	down	10.06	7.77	8.81	7.58	45.13	46.06	48.34	44.53	8.555	46.015
C1_13170C_A	MSH6	-	6.587	2.71952	2.84e-79	4.7e-78	yes	up	8.33	5.48	9.86	7.09	1.65	1.31	1.31	1.52	7.69	1.4475
C1_13170C_B	C1_13170C_B	-	7.508	2.90837	2.82e-99	6.52e-98	yes	up	8.73	5.71	9.13	8.33	1.12	1.26	1.71	1.21	7.975	1.325
C1_13180W_A	C1_13180W_A	-	0.18	-2.47336	7.81e-16	2.62e-15	yes	down	1.15	1.05	0.81	0.47	5.79	7.4	5.43	5.7	0.87	6.08
C1_13180W_B	C1_13180W_B	-	0.126	-2.99175	2.34e-10	6.09e-10	yes	down	0.21	0.29	0.4	0.35	3.55	1.74	4.31	2.85	0.3125	3.1125
C1_13240W_A	C1_13240W_A	-	0.154	-2.70152	1.94e-94	4.17e-93	yes	down	2.33	1.64	2.28	2.32	16.68	16.9	18.73	17.18	2.1425	17.3725
C1_13240W_B	C1_13240W_B	-	0.237	-2.0767	5.12e-21	2.17e-20	yes	down	2.7	1.19	2.12	1.34	8.82	7.55	10.32	11.52	1.8375	9.5525
C1_13250W_A	C1_13250W_A	-	0.199	-2.33035	1.3e-45	1.14e-44	yes	down	2.57	1.88	2.81	3.17	17.74	15.17	16.04	16.37	2.6075	16.33
C1_13250W_B	C1_13250W_B	-	0.202	-2.30411	1.48e-50	1.45e-49	yes	down	5.57	2.9	6.13	3.79	25.6	27.05	30.52	28.65	4.5975	27.955
C1_13270W_A	C1_13270W_A	-	0.264	-1.91982	2.23e-51	2.23e-50	yes	down	18.15	19.48	20.09	16.62	75.59	84.18	101.31	94.31	18.585	88.8475
C1_13270W_B	C1_13270W_B	-	0.181	-2.46328	1.17e-187	7.36e-186	yes	down	16.41	11.68	15.79	14.62	93.69	110.03	99.07	99.47	14.625	100.565
C1_13350W_A	STP2	-	0.222	-2.16882	2.69e-40	2.04e-39	yes	down	1.57	1.28	2.14	1.22	7.75	8.38	8.76	9.76	1.5525	8.6625
C1_13350W_B	C1_13350W_B	-	0.216	-2.21106	5.09e-48	4.7e-47	yes	down	1.94	1.64	2.34	1.69	8.62	12.08	12.65	10.9	1.9025	11.0625
C1_13360C_A	RMP1	-	4.675	2.22512	0.00324168	0.00511549	yes	up	0.26	0.21	0.77	0.87	0.12	0	0.23	0.2	0.5275	0.1375
C1_13360C_B	C1_13360C_B	-	3.224	1.68893	0.000575485	0.000967762	yes	up	0.71	0.54	1.17	0.67	0.31	0.33	0.42	0.12	0.7725	0.295
C1_13370W_A	C1_13370W_A	-	2.818	1.49466	3.36e-19	1.32e-18	yes	up	6.65	4.93	8.47	6.93	2.79	3.28	2.7	3.09	6.745	2.965
C1_13370W_B	C1_13370W_B	-	3.186	1.67183	1.04e-13	3.17e-13	yes	up	4.47	3.77	6.6	5.43	1.29	2.57	2.15	1.95	5.0675	1.99
C1_13380W_A	C1_13380W_A	-	2.395	1.25977	0.00842576	0.0127197	yes	up	0.97	0.97	1.15	0.65	0.27	0.57	0.72	0.41	0.935	0.4925
C1_13380W_B	C1_13380W_B	-	2.233	1.15876	0.019257	0.0279198	yes	up	0.87	0.97	0.67	1.05	0.67	0.29	0.72	0.35	0.89	0.5075
C1_13400C_A	AGC1	-	0.369	-1.43673	3.13e-36	2.15e-35	yes	down	3.49	2.71	3.05	3.23	10.36	11.98	10.15	9.9	3.12	10.5975
C1_13400C_B	C1_13400C_B	-	0.309	-1.69561	2.04e-23	9.46e-23	yes	down	2.34	1.95	1.8	2.89	9.93	10.01	9.11	7.75	2.245	9.2
C1_13430C_A	C1_13430C_A	-	0.478	-1.06484	2.93e-19	1.15e-18	yes	down	4.72	3.87	3.85	3.96	10.46	11.64	10.64	10.35	4.1	10.7725
C1_13430C_B	C1_13430C_B	-	0.438	-1.19225	8.45e-10	2.13e-09	yes	down	2.09	2.07	1.43	1.72	4.48	5.6	5.28	5.99	1.8275	5.3375
C1_13470W_A	KNS1	-	0.326	-1.61881	3.53e-14	1.1e-13	yes	down	0.94	0.63	0.66	1.01	3.15	2.63	3.64	3.09	0.81	3.1275
C1_13470W_B	C1_13470W_B	-	0.254	-1.97946	2.92e-11	7.96e-11	yes	down	0.71	0.41	0.98	0.3	2.12	3.23	2.82	3.41	0.6	2.895
C1_13480W_A	HSP70	-	0.074	-3.75424	0	0	yes	down	50.84	38.22	42.66	43.37	752.43	687.46	735.08	787.46	43.7725	740.607
C1_13480W_B	C1_13480W_B	-	0.191	-2.38873	2.47e-159	1.15e-157	yes	down	130.14	100.17	107.24	118.35	751.74	717.38	726.19	802.53	113.975	749.46
C1_13570W_A	MPT5	-	0.419	-1.25381	3.67e-14	1.14e-13	yes	down	1.1	0.69	1.04	1.06	2.71	2.49	3.14	3.24	0.9725	2.895
C1_13570W_B	C1_13570W_B	-	0.419	-1.25381	3.67e-14	1.14e-13	yes	down	1.1	0.69	1.04	1.06	2.71	2.49	3.14	3.24	0.9725	2.895
C1_13620W_A	ROB1	-	2.358	1.23729	1.5e-17	5.45e-17	yes	up	11.54	7.74	13.78	9.37	4.24	5.54	6.85	5.75	10.6075	5.595
C1_13620W_B	C1_13620W_B	-	2.012	1.00867	3.33e-11	9.05e-11	yes	up	12.01	7.09	12.5	9.56	4.83	5.84	6.85	7.87	10.29	6.3475
C1_13630W_A	CYB2	-	0.118	-3.08894	9.86e-98	2.2e-96	yes	down	1.24	0.79	1.25	1.09	10.26	12.15	11.97	12.03	1.0925	11.6025
C1_13630W_B	C1_13630W_B	-	0.118	-3.08894	9.86e-98	2.2e-96	yes	down	1.24	0.79	1.25	1.09	10.26	12.15	11.97	12.03	1.0925	11.6025
C1_13650C_A	C1_13650C_A	-	0.424	-1.23795	1.21e-21	5.25e-21	yes	down	6.49	6.39	8.32	7.63	18.1	21.65	20.89	24.92	7.2075	21.39
C1_13650C_B	C1_13650C_B	-	0.424	-1.23795	1.21e-21	5.25e-21	yes	down	6.49	6.39	8.32	7.63	18.1	21.65	20.89	24.92	7.2075	21.39
C1_13670W_A	OSM2	-	0.268	-1.89882	2.88e-76	4.55e-75	yes	down	6.08	4.89	5.98	5.23	26.58	29.19	24.47	23.55	5.545	25.9475
C1_13670W_B	C1_13670W_B	-	0.268	-1.89882	2.88e-76	4.55e-75	yes	down	6.08	4.89	5.98	5.23	26.58	29.19	24.47	23.55	5.545	25.9475
C1_13710C_A	DAD1	-	4.023	2.00833	6.66e-07	1.42e-06	yes	up	16.26	14.17	12.46	15.73	5.85	4.8	3.63	3.23	14.655	4.3775
C1_13710C_B	C1_13710C_B	-	4.023	2.00833	6.66e-07	1.42e-06	yes	up	16.26	14.17	12.46	15.73	5.85	4.8	3.63	3.23	14.655	4.3775
C1_13720W_A	C1_13720W_A	-	3.158	1.65906	2.55e-10	6.62e-10	yes	up	1.7	0.91	1.85	1.33	0.59	0.46	0.63	0.58	1.4475	0.565
C1_13720W_B	C1_13720W_B	-	3.158	1.65906	2.55e-10	6.62e-10	yes	up	1.7	0.91	1.85	1.33	0.59	0.46	0.63	0.58	1.4475	0.565
C1_13730C_A	DIM1	-	6.097	2.6082	3.64e-17	1.3e-16	yes	up	3.5	2.25	3.53	3.49	0.36	0.82	0.86	0.52	3.1925	0.64
C1_13730C_B	C1_13730C_B	-	6.097	2.6082	3.64e-17	1.3e-16	yes	up	3.5	2.25	3.53	3.49	0.36	0.82	0.86	0.52	3.1925	0.64
C1_13770C_A	C1_13770C_A	-	2.121	1.08451	3.55e-06	7.13e-06	yes	up	4.49	4.88	5.28	5.47	2.61	3.52	3.03	2.7	5.03	2.965
C1_13770C_B	C1_13770C_B	-	2.121	1.08451	3.55e-06	7.13e-06	yes	up	4.49	4.88	5.28	5.47	2.61	3.52	3.03	2.7	5.03	2.965
C1_13780W_A	MYO2	-	9.383	3.23005	1.15e-79	1.92e-78	yes	up	5.84	3.48	7.52	5.94	0.64	0.75	0.74	0.85	5.695	0.745
C1_13780W_B	C1_13780W_B	-	9.383	3.23005	1.15e-79	1.92e-78	yes	up	5.84	3.48	7.52	5.94	0.64	0.75	0.74	0.85	5.695	0.745
C1_13820C_A	C1_13820C_A	-	2.371	1.24578	6.68e-07	1.42e-06	yes	up	3.31	2.7	4.44	4.77	2.31	2.14	2.13	1.39	3.805	1.9925
C1_13820C_B	C1_13820C_B	-	2.371	1.24578	6.68e-07	1.42e-06	yes	up	3.31	2.7	4.44	4.77	2.31	2.14	2.13	1.39	3.805	1.9925
C1_13850C_A	DAL7	-	0.259	-1.94637	2.83e-06	5.73e-06	yes	down	0.17	0.13	0.21	0.24	0.83	0.97	1.15	0.66	0.1875	0.9025
C1_13850C_B	C1_13850C_B	-	0.259	-1.94637	2.83e-06	5.73e-06	yes	down	0.17	0.13	0.21	0.24	0.83	0.97	1.15	0.66	0.1875	0.9025
C1_13880C_A	C1_13880C_A	-	0.111	-3.17031	3.17e-124	1.02e-122	yes	down	1.13	0.72	1.46	1	10.85	11.5	12.53	13.23	1.0775	12.0275
C1_13880C_B	C1_13880C_B	-	0.111	-3.17031	3.17e-124	1.02e-122	yes	down	1.13	0.72	1.46	1	10.85	11.5	12.53	13.23	1.0775	12.0275
C1_13900C_A	LCB2	-	2.033	1.02357	4.2e-23	1.92e-22	yes	up	19.15	15.94	18.47	19.74	10.84	10.56	11	12.86	18.325	11.315
C1_13900C_B	C1_13900C_B	-	2.033	1.02357	4.2e-23	1.92e-22	yes	up	19.15	15.94	18.47	19.74	10.84	10.56	11	12.86	18.325	11.315
C1_13940W_A	SIM1	-	2.469	1.30376	6.28e-45	5.37e-44	yes	up	358.33	361.4	366.79	358.43	178.89	181.74	187.61	191.06	361.238	184.825
C1_13940W_B	C1_13940W_B	-	2.469	1.30376	6.28e-45	5.37e-44	yes	up	358.33	361.4	366.79	358.43	178.89	181.74	187.61	191.06	361.238	184.825
C1_13960W_A	YBP1	-	2.239	1.16312	3.67e-23	1.68e-22	yes	up	6.39	4.89	6.76	6.37	3.47	3.28	3.33	3.53	6.1025	3.4025
C1_13960W_B	C1_13960W_B	-	2.239	1.16312	3.67e-23	1.68e-22	yes	up	6.39	4.89	6.76	6.37	3.47	3.28	3.33	3.53	6.1025	3.4025
C1_14000C_A	DOA4	-	0.492	-1.02308	5.44e-18	2.01e-17	yes	down	5.97	5.25	4.95	5.04	14.54	14	13.37	12.5	5.3025	13.6025
C1_14000C_B	C1_14000C_B	-	0.492	-1.02308	5.44e-18	2.01e-17	yes	down	5.97	5.25	4.95	5.04	14.54	14	13.37	12.5	5.3025	13.6025
C1_14020W_A	C1_14020W_A	-	0.18	-2.47443	8.61e-05	0.000154299	yes	down	0.46	0.34	0.68	0.27	3.86	3.35	3.09	3.19	0.4375	3.3725
C1_14020W_B	C1_14020W_B	-	0.18	-2.47443	8.61e-05	0.000154299	yes	down	0.46	0.34	0.68	0.27	3.86	3.35	3.09	3.19	0.4375	3.3725
C1_14030W_A	C1_14030W_A	-	0.319	-1.64778	2.06e-55	2.23e-54	yes	down	11.3	9.41	9.75	9.01	38.89	40.64	38.5	37.33	9.8675	38.84
C1_14030W_B	C1_14030W_B	-	0.319	-1.64778	2.06e-55	2.23e-54	yes	down	11.3	9.41	9.75	9.01	38.89	40.64	38.5	37.33	9.8675	38.84
C1_14060W_A	C1_14060W_A	-	0.381	-1.39233	2.05e-33	1.3e-32	yes	down	9.28	6.41	8.59	7.49	23.69	23.58	25.98	30.74	7.9425	25.9975
C1_14060W_B	C1_14060W_B	-	0.381	-1.39233	2.05e-33	1.3e-32	yes	down	9.28	6.41	8.59	7.49	23.69	23.58	25.98	30.74	7.9425	25.9975
C1_14080W_A	C1_14080W_A	-	3.35	1.74398	5.43e-59	6.29e-58	yes	up	5.15	3.56	5.36	4.66	1.8	1.52	1.8	1.84	4.6825	1.74
C1_14080W_B	C1_14080W_B	-	3.35	1.74398	5.43e-59	6.29e-58	yes	up	5.15	3.56	5.36	4.66	1.8	1.52	1.8	1.84	4.6825	1.74
C1_14110C_A	RPL4B	-	2.413	1.27076	1.1e-42	8.86e-42	yes	up	1389.87	1300.66	1301.51	1294.85	716.11	690.97	655.72	698.88	1321.72	690.42
C1_14110C_B	C1_14110C_B	-	2.413	1.27076	1.1e-42	8.86e-42	yes	up	1389.87	1300.66	1301.51	1294.85	716.11	690.97	655.72	698.88	1321.72	690.42
C1_14130W_A	FTR1	-	3.837	1.9398	5.4e-30	3.08e-29	yes	up	24.19	29.4	22.93	23.56	8.74	7.24	8.28	8.97	25.02	8.3075
C1_14130W_B	C1_14130W_B	-	3.837	1.9398	5.4e-30	3.08e-29	yes	up	24.19	29.4	22.93	23.56	8.74	7.24	8.28	8.97	25.02	8.3075
C1_14160W_A	C1_14160W_A	-	3.219	1.68657	8.23e-07	1.74e-06	yes	up	1.54	0.52	1.3	1.29	0.38	0.52	0.52	0.34	1.1625	0.44
C1_14160W_B	C1_14160W_B	-	3.219	1.68657	8.23e-07	1.74e-06	yes	up	1.54	0.52	1.3	1.29	0.38	0.52	0.52	0.34	1.1625	0.44
C1_14180W_B	C1_14180W_B	-	0.415	-1.2705	0.00812939	0.0123016	yes	down	2.42	4.19	1.3	4	12.16	6.57	11.37	7.39	2.9775	9.3725
C1_14190C_A	C1_14190C_A	-	0.186	-2.43046	2.72e-46	2.42e-45	yes	down	24.64	32.62	23.98	22.35	174.07	173.06	171.2	185.27	25.8975	175.9
C1_14190C_B	C1_14190C_B	-	0.186	-2.43046	2.72e-46	2.42e-45	yes	down	24.64	32.62	23.98	22.35	174.07	173.06	171.2	185.27	25.8975	175.9
C1_14220C_A	FTR2	-	3.624	1.85755	7.76e-68	1.06e-66	yes	up	77.69	76.32	77.6	73.51	26.85	23.82	27.75	27.79	76.28	26.5525
C1_14220C_B	C1_14220C_B	-	3.624	1.85755	7.76e-68	1.06e-66	yes	up	77.69	76.32	77.6	73.51	26.85	23.82	27.75	27.79	76.28	26.5525
C1_14230C_A	IRR1	-	8.341	3.06015	6.71e-18	2.47e-17	yes	up	1.1	0.54	1.42	0.85	0.05	0.17	0.18	0.16	0.9775	0.14
C1_14230C_B	C1_14230C_B	-	8.341	3.06015	6.71e-18	2.47e-17	yes	up	1.1	0.54	1.42	0.85	0.05	0.17	0.18	0.16	0.9775	0.14
C1_14240W_A	RSC8	-	2.568	1.36064	4.91e-17	1.74e-16	yes	up	8.21	4.72	10.14	7.46	3.42	3.81	3.68	3.71	7.6325	3.655
C1_14240W_B	C1_14240W_B	-	2.568	1.36064	4.91e-17	1.74e-16	yes	up	8.21	4.72	10.14	7.46	3.42	3.81	3.68	3.71	7.6325	3.655
C1_14250C_A	C1_14250C_A	-	0.261	-1.93891	2.6e-52	2.64e-51	yes	down	2.17	1.23	1.98	1.71	7.57	8.36	8.5	9.34	1.7725	8.4425
C1_14250C_B	C1_14250C_B	-	0.261	-1.93891	2.6e-52	2.64e-51	yes	down	2.17	1.23	1.98	1.71	7.57	8.36	8.5	9.34	1.7725	8.4425
C1_14260C_A	TIF35	-	4.226	2.07927	3.2e-156	1.45e-154	yes	up	113.82	95.05	113.49	109.65	32.75	30.2	31.85	33.05	108.002	31.9625
C1_14260C_B	C1_14260C_B	-	4.226	2.07927	3.2e-156	1.45e-154	yes	up	113.82	95.05	113.49	109.65	32.75	30.2	31.85	33.05	108.002	31.9625
C1_14280C_A	NPL3	-	2.125	1.08762	8.36e-48	7.69e-47	yes	up	362.89	307.52	338.45	354.76	198.2	195.74	200.44	210.35	340.905	201.183
C1_14280C_B	C1_14280C_B	-	2.125	1.08762	8.36e-48	7.69e-47	yes	up	362.89	307.52	338.45	354.76	198.2	195.74	200.44	210.35	340.905	201.183
C1_14290C_A	MDG1	-	0.294	-1.76433	6.92e-47	6.25e-46	yes	down	43.02	37.5	42.73	53.12	209.03	187.95	164.87	190.68	44.0925	188.132
C1_14290C_B	C1_14290C_B	-	0.294	-1.76433	6.92e-47	6.25e-46	yes	down	43.02	37.5	42.73	53.12	209.03	187.95	164.87	190.68	44.0925	188.132
C1_14300C_A	NCR1	-	0.308	-1.69774	7.38e-94	1.57e-92	yes	down	8.4	5.59	6.85	6.92	27.8	27.64	28.7	28.5	6.94	28.16
C1_14300C_B	C1_14300C_B	-	0.308	-1.69774	7.38e-94	1.57e-92	yes	down	8.4	5.59	6.85	6.92	27.8	27.64	28.7	28.5	6.94	28.16
C1_14340C_A	RIM101	-	0.301	-1.73029	7.36e-71	1.05e-69	yes	down	14.44	10.16	17.01	14.94	61.02	58.83	58.19	55.3	14.1375	58.335
C1_14340C_B	C1_14340C_B	-	0.301	-1.73029	7.36e-71	1.05e-69	yes	down	14.44	10.16	17.01	14.94	61.02	58.83	58.19	55.3	14.1375	58.335
C1_14410W_A	C1_14410W_A	-	2.446	1.29042	2.9e-29	1.61e-28	yes	up	890.47	800.57	916.35	847.16	421.91	485.34	390.02	382.77	863.638	420.01
C1_14410W_B	C1_14410W_B	-	2.446	1.29042	2.9e-29	1.61e-28	yes	up	890.47	800.57	916.35	847.16	421.91	485.34	390.02	382.77	863.638	420.01
C1_14420W_A	DDI1	-	0.423	-1.23965	3.19e-44	2.67e-43	yes	down	76.02	71.94	73.18	76.04	217.91	233.59	221.14	211.82	74.295	221.115
C1_14420W_B	C1_14420W_B	-	0.423	-1.23965	3.19e-44	2.67e-43	yes	down	76.02	71.94	73.18	76.04	217.91	233.59	221.14	211.82	74.295	221.115
C1_14530W_A	C1_14530W_A	-	0.448	-1.1594	1.42e-11	3.93e-11	yes	down	75.6	81.5	63.49	61.29	176.1	226	195.52	183.92	70.47	195.385
C1_14550C_A	C1_14550C_A	-	0.211	-2.24593	5.49e-06	1.09e-05	yes	down	2.38	2.95	1.01	1.23	8.09	15.55	9.45	12.87	1.8925	11.49
C1_14550C_B	C1_14550C_B	-	0.211	-2.24593	5.49e-06	1.09e-05	yes	down	2.38	2.95	1.01	1.23	8.09	15.55	9.45	12.87	1.8925	11.49
C1_14560C_A	C1_14560C_A	-	0.208	-2.26825	2.82e-26	1.43e-25	yes	down	13.36	14.85	7.87	8.44	65.61	69.5	69.75	70.42	11.13	68.82
C1_14560C_B	C1_14560C_B	-	0.444	-1.1709	4.05e-14	1.26e-13	yes	down	31.94	32.98	23.2	26.93	84.66	84.78	82.59	77.61	28.7625	82.41
C1_14570C_A	FGR24	-	0.322	-1.63465	4.17e-22	1.84e-21	yes	down	9.13	8.55	6.04	7.23	28.35	30.07	33.2	30.01	7.7375	30.4075
C1_14570C_B	C1_14570C_B	-	0.322	-1.63465	4.17e-22	1.84e-21	yes	down	9.13	8.55	6.04	7.23	28.35	30.07	33.2	30.01	7.7375	30.4075
C1_14580C_A	C1_14580C_A	-	0.496	-1.01289	7.74e-15	2.48e-14	yes	down	16.34	11.24	15	13.64	34.48	35.34	37.62	32.73	14.055	35.0425
C1_14580C_B	C1_14580C_B	-	0.496	-1.01289	7.74e-15	2.48e-14	yes	down	16.34	11.24	15	13.64	34.48	35.34	37.62	32.73	14.055	35.0425
C2_00010W_A	TLO5	-	0.473	-1.08139	7.6e-14	2.33e-13	yes	down	20.68	18.4	22.43	14	47.19	49.87	48.54	53.34	18.8775	49.735
C2_00010W_B	C2_00010W_B	-	0.484	-1.04838	6.64e-15	2.13e-14	yes	down	20.46	19.07	18.96	21.44	55.98	52.88	51.74	45.7	19.9825	51.575
C2_00070C_A	MPP10	-	0.433	-1.20652	2.66e-19	1.05e-18	yes	down	4.28	3.57	4.31	3.21	11.73	9.6	11.19	11.86	3.8425	11.095
C2_00070C_B	C2_00070C_B	-	0.433	-1.20652	2.66e-19	1.05e-18	yes	down	4.28	3.57	4.31	3.21	11.73	9.6	11.19	11.86	3.8425	11.095
C2_00120C_A	EMC9	-	0.33	-1.5994	3.68e-84	6.69e-83	yes	down	13.03	11.49	12.97	13.37	50.16	48.73	47.37	47.55	12.715	48.4525
C2_00150W_A	LEU5	-	0.213	-2.23051	1.11e-148	4.71e-147	yes	down	13.61	10.67	13.07	12.93	71.29	79.9	77.65	66.73	12.57	73.8925
C2_00160C_A	NAT2	-	0.308	-1.69834	7.28e-43	5.91e-42	yes	down	46.73	52.74	47.25	54.14	213.31	206.73	202.11	200.69	50.215	205.71
C2_00180C_A	C2_00180C_A	-	0.103	-3.27781	8.26e-207	6.4e-205	yes	down	7.19	7.21	8.37	6.57	92.2	89.62	85.74	89.07	7.335	89.1575
C2_00190C_A	C2_00190C_A	-	0.414	-1.27065	5.76e-49	5.41e-48	yes	down	15.54	12.6	14.57	14.67	41.99	48.13	42.93	40.71	14.345	43.44
C2_00210W_A	RPL38	-	2.733	1.45068	6.6e-34	4.26e-33	yes	up	3663.33	4338.8	4182.4	4117.15	1817.24	1699.96	1710.06	1948.27	4075.42	1793.88
C2_00210W_B	C2_00210W_B	-	2.733	1.45068	6.6e-34	4.26e-33	yes	up	3663.33	4338.8	4182.4	4117.15	1817.24	1699.96	1710.06	1948.27	4075.42	1793.88
C2_00220C_A	C2_00220C_A	-	0.356	-1.49102	3.16e-57	3.54e-56	yes	down	13.19	10.69	12.66	10.45	37.28	43.41	43.7	41.2	11.7475	41.3975
C2_00230W_A	C2_00230W_A	-	0.27	-1.8863	7.11e-44	5.93e-43	yes	down	7.97	7.78	6.21	8.24	34.87	38.13	34.18	34.4	7.55	35.395
C2_00240C_A	SOD6	-	0.059	-4.08648	1.11e-155	4.98e-154	yes	down	3.83	2.5	4.19	4.4	83.39	90.64	78.7	62.89	3.73	78.905
C2_00240C_B	C2_00240C_B	-	0.096	-3.37683	0.0293858	0.0416154	yes	down	0.06	0	0	0	0.17	0.24	0.03	0.13	0.015	0.1425
C2_00250W_A	STF2	-	0.104	-3.26013	1.19e-128	4.13e-127	yes	down	1626.24	1657.4	1417.94	1369.65	17294.4	18299	18562.3	16798.2	1517.81	17738.5
C2_00250W_B	C2_00250W_B	-	0.104	-3.26013	1.19e-128	4.13e-127	yes	down	1626.24	1657.4	1417.94	1369.65	17294.4	18299	18562.3	16798.2	1517.81	17738.5
C2_00280C_A	C2_00280C_A	-	0.305	-1.71401	2.28e-26	1.16e-25	yes	down	8.96	10.81	8.13	9.98	39.18	40.35	37.39	40.57	9.47	39.3725
C2_00290W_A	C2_00290W_A	-	0.242	-2.0452	1.65e-38	1.19e-37	yes	down	6.36	4.44	6.01	6.46	28.23	35.71	28.97	26.88	5.8175	29.9475
C2_00290W_B	C2_00290W_B	-	0.242	-2.0452	1.65e-38	1.19e-37	yes	down	6.36	4.44	6.01	6.46	28.23	35.71	28.97	26.88	5.8175	29.9475
C2_00320W_A	C2_00320W_A	-	0.497	-1.00855	1e-18	3.85e-18	yes	down	52.11	53.32	52.73	51.53	126.55	151.03	130	122.89	52.4225	132.618
C2_00320W_B	C2_00320W_B	-	0.497	-1.00855	1e-18	3.85e-18	yes	down	52.11	53.32	52.73	51.53	126.55	151.03	130	122.89	52.4225	132.618
C2_00370W_A	PDR6	-	0.271	-1.8853	4.17e-88	8.02e-87	yes	down	4.59	2.92	4.09	3.92	18.02	16.71	19.2	17.57	3.88	17.875
C2_00390C_A	C2_00390C_A	-	0.422	-1.24519	2.6e-43	2.14e-42	yes	down	11.86	9.71	11.44	10.75	31.67	35.53	31.63	31.28	10.94	32.5275
C2_00390C_B	C2_00390C_B	-	0.422	-1.24519	2.6e-43	2.14e-42	yes	down	11.86	9.71	11.44	10.75	31.67	35.53	31.63	31.28	10.94	32.5275
C2_00420W_A	C2_00420W_A	-	0.274	-1.86731	5.7e-46	5.03e-45	yes	down	6	5.25	5.48	5.96	26.41	24.05	28.59	24.97	5.6725	26.005
C2_00420W_B	C2_00420W_B	-	0.274	-1.86731	5.7e-46	5.03e-45	yes	down	6	5.25	5.48	5.96	26.41	24.05	28.59	24.97	5.6725	26.005
C2_00440W_A	SAS2	-	2.423	1.27663	1.52e-09	3.79e-09	yes	up	4.35	2.7	3.96	4.3	2.01	2.09	2.13	1.6	3.8275	1.9575
C2_00440W_B	C2_00440W_B	-	2.423	1.27663	1.52e-09	3.79e-09	yes	up	4.35	2.7	3.96	4.3	2.01	2.09	2.13	1.6	3.8275	1.9575
C2_00450C_A	CDH1	-	0.283	-1.82181	1.29e-32	7.99e-32	yes	down	1.48	1.08	1.48	1.27	5.04	5.84	6.53	6.02	1.3275	5.8575
C2_00450C_B	C2_00450C_B	-	0.283	-1.82181	1.29e-32	7.99e-32	yes	down	1.48	1.08	1.48	1.27	5.04	5.84	6.53	6.02	1.3275	5.8575
C2_00460W_A	SAP30	-	0.135	-2.89181	7.57e-11	2.02e-10	yes	down	0.17	0.06	0.15	0.16	1.18	1.27	1.26	1.4	0.135	1.2775
C2_00470W_A	POM152	-	2.485	1.31342	1.15e-10	3.02e-10	yes	up	1.93	1.13	2.08	1.68	0.58	0.8	0.93	1.09	1.705	0.85
C2_00480C_A	PHHB	-	0.127	-2.97451	1.18e-112	3.28e-111	yes	down	50.81	48.35	50.4	38.33	437.84	484.96	480.4	416.36	46.9725	454.89
C2_00500W_A	ZCF9	-	0.452	-1.1445	3.27e-07	7.11e-07	yes	down	1.87	0.75	2.59	1.77	4.58	4.67	5.02	4.6	1.745	4.7175
C2_00510W_A	C2_00510W_A	-	0.343	-1.54506	1.21e-27	6.43e-27	yes	down	18.15	22.18	19.05	21.77	70.44	82.86	80.3	67.75	20.2875	75.3375
C2_00530W_A	C2_00530W_A	-	0.089	-3.48269	0.000581281	0.000976825	yes	down	0	1.49	0	0	4.62	4.84	4.65	8.04	0.3725	5.5375
C2_00530W_B	C2_00530W_B	-	0.089	-3.48269	0.000581281	0.000976825	yes	down	0	1.49	0	0	4.62	4.84	4.65	8.04	0.3725	5.5375
C2_00540W_A	C2_00540W_A	-	0.268	-1.90037	9.51e-77	1.52e-75	yes	down	16.68	15.45	15.21	13.39	71.5	73.38	73.52	67.88	15.1825	71.57
C2_00550W_A	C2_00550W_A	-	0.343	-1.54193	3.89e-13	1.16e-12	yes	down	1.08	0.62	1.4	1.02	3.28	4.59	3.58	3.38	1.03	3.7075
C2_00600C_A	C2_00600C_A	-	0.087	-3.52659	0	0	yes	down	23.72	20.63	23.13	22.2	307.01	344.67	338.59	303.58	22.42	323.462
C2_00650W_A	C2_00650W_A	-	0.403	-1.31206	2.2e-18	8.3e-18	yes	down	1.34	0.84	1.12	1.09	2.92	3.12	3.67	3.94	1.0975	3.4125
C2_00660C_A	SOD4	-	0.31	-1.69083	2.33e-14	7.3e-14	yes	down	2.29	2.54	2.59	2.26	9.56	12.06	9.26	8.6	2.42	9.87
C2_00660C_B	C2_00660C_B	-	0.31	-1.69083	2.33e-14	7.3e-14	yes	down	2.29	2.54	2.59	2.26	9.56	12.06	9.26	8.6	2.42	9.87
C2_00690W_A	C2_00690W_A	-	2.008	1.00554	0.000108878	0.000193698	yes	up	3.71	2.07	3.09	3.56	1.31	2.19	2	2.2	3.1075	1.925
C2_00740C_A	C2_00740C_A	-	0.234	-2.09574	4.6e-65	6.02e-64	yes	down	7.3	3.64	6.14	5.68	28	31.54	29.94	30.98	5.69	30.115
C2_00750W_A	C2_00750W_A	-	0.335	-1.5781	2.51e-13	7.52e-13	yes	down	2.3	1.61	2.02	1.53	6.41	6.06	7.35	8.06	1.865	6.97
C2_00750W_B	C2_00750W_B	-	0.335	-1.5781	2.51e-13	7.52e-13	yes	down	2.3	1.61	2.02	1.53	6.41	6.06	7.35	8.06	1.865	6.97
C2_00760C_A	C2_00760C_A	-	0.37	-1.43401	3.82e-28	2.05e-27	yes	down	449.16	546.44	478.58	477.1	1552.89	1769.05	1648.28	1620	487.82	1647.56
C2_00760C_B	C2_00760C_B	-	0.37	-1.43401	3.82e-28	2.05e-27	yes	down	449.16	546.44	478.58	477.1	1552.89	1769.05	1648.28	1620	487.82	1647.56
C2_00780W_A	POT1-2	-	0.46	-1.12	1.07e-09	2.69e-09	yes	down	2.9	1.87	2.21	1.74	5.35	5.81	5.96	6.55	2.18	5.9175
C2_00780W_B	C2_00780W_B	-	0.46	-1.12	1.07e-09	2.69e-09	yes	down	2.9	1.87	2.21	1.74	5.35	5.81	5.96	6.55	2.18	5.9175
C2_00790C_A	C2_00790C_A	-	3.128	1.64539	2.57e-33	1.63e-32	yes	up	18.18	18.7	19.92	18.86	8.31	6.62	7.4	8.06	18.915	7.5975
C2_00790C_B	C2_00790C_B	-	3.128	1.64539	2.57e-33	1.63e-32	yes	up	18.18	18.7	19.92	18.86	8.31	6.62	7.4	8.06	18.915	7.5975
C2_00840W_A	C2_00840W_A	-	2.46	1.29855	1.27e-12	3.7e-12	yes	up	5.02	2.71	5.67	4.71	2.21	2.13	2.66	2.09	4.5275	2.2725
C2_00860C_A	C2_00860C_A	-	0.218	-2.19821	1.13e-06	2.36e-06	yes	down	0.39	0.25	0.46	0.08	1.86	2.35	1.43	1.03	0.295	1.6675
C2_00880W_A	C2_00880W_A	-	0.296	-1.75403	7.31e-49	6.84e-48	yes	down	9.43	10.78	12.22	11.28	45.67	49.87	47.62	42.78	10.9275	46.485
C2_00890W_A	C2_00890W_A	-	0.33	-1.60105	9.21e-10	2.32e-09	yes	down	2.02	0.89	1.36	1.07	5.98	5.09	4.26	4.61	1.335	4.985
C2_00920W_A	C2_00920W_A	-	0.452	-1.14633	2.35e-05	4.41e-05	yes	down	4.98	1.64	3.04	3.97	9.17	8.12	11.52	8.14	3.4075	9.2375
C2_00930C_A	VPS24	-	0.204	-2.29332	1.83e-38	1.32e-37	yes	down	3.08	3.32	5.66	3.74	22.88	24.37	25.81	23.1	3.95	24.04
C2_00940W_A	C2_00940W_A	-	0.094	-3.40905	1.37e-237	1.53e-235	yes	down	76.43	65.3	68.43	73.8	967.28	979.84	989.07	815.55	70.99	937.935
C2_00960C_A	MXR1	-	0.362	-1.46605	1.38e-45	1.21e-44	yes	down	31.4	23.32	35.34	27.89	94.28	114.88	95.92	98.17	29.4875	100.812
C2_00970C_A	UBP13	-	0.426	-1.23067	1.77e-09	4.38e-09	yes	down	3.07	1.24	3.63	2.44	6.3	7.68	7.53	8.32	2.595	7.4575
C2_00990W_A	C2_00990W_A	-	0.026	-5.25065	4.08e-06	8.17e-06	yes	down	0	0.36	0.2	0	10.65	4.18	9.8	10.74	0.14	8.8425
C2_01010W_A	HGT8	-	0.457	-1.13	9.35e-42	7.34e-41	yes	down	91.51	67.46	81.83	81.22	213.65	197.56	229.61	241.21	80.505	220.507
C2_01010W_B	C2_01010W_B	-	0.326	-1.61695	0.00142515	0.00231649	yes	down	0.24	0.04	0.17	0.18	0.51	0.47	0.52	0.83	0.1575	0.5825
C2_01020W_A	HGT6	-	0.229	-2.12715	1.71e-72	2.51e-71	yes	down	29.18	27.29	23.13	25.84	137.14	156.8	154.66	135.76	26.36	146.09
C2_01120W_A	KAR2	-	0.389	-1.36366	9.21e-91	1.85e-89	yes	down	54.73	40.58	55.56	49.77	160.77	151.17	162.22	170.56	50.16	161.18
C2_01150W_A	PEX12	-	0.198	-2.33908	8.49e-93	1.78e-91	yes	down	4.04	3.31	5.34	4.38	27.52	28.41	26.44	25.3	4.2675	26.9175
C2_01180W_A	COX17	-	0.245	-2.03078	0.000494198	0.000835863	yes	down	29.27	12.81	10.69	10	58.08	101.34	85.45	50.67	15.6925	73.885
C2_01190C_A	C2_01190C_A	-	0.192	-2.37905	1.23e-40	9.39e-40	yes	down	3.4	1.88	3.53	2.8	19.24	22.32	17.3	15.8	2.9025	18.665
C2_01200C_A	REG1	-	0.211	-2.24516	2.97e-46	2.64e-45	yes	down	4	1.91	4.04	3.44	15.77	18.58	22.76	21.31	3.3475	19.605
C2_01210C_A	HNM1	-	0.411	-1.28445	2.36e-55	2.55e-54	yes	down	8.91	6.89	9.19	7.78	23.56	26.25	25.93	24.12	8.1925	24.965
C2_01260W_A	C2_01260W_A	-	0.433	-1.20659	1.59e-24	7.61e-24	yes	down	3.78	3.82	4.2	3.52	10.36	11.27	10.79	12.13	3.83	11.1375
C2_01270W_A	CHA1	-	0.438	-1.1924	1.31e-29	7.4e-29	yes	down	26.52	24.3	25.25	22.89	69.81	71.34	64.79	78.57	24.74	71.1275
C2_01330C_A	SIR2	-	0.217	-2.20431	3.34e-45	2.87e-44	yes	down	1.44	1.27	1.67	1.2	7.2	7.72	8.5	8.67	1.395	8.0225
C2_01350C_A	SNX4	-	0.313	-1.67622	3.04e-64	3.91e-63	yes	down	3.92	3.61	4.42	3.91	15.38	16.18	15.58	16.51	3.965	15.9125
C2_01400C_A	ESC4	-	41.482	5.3744	9.63e-19	3.7e-18	yes	up	1	0.47	1.54	0.9	0.03	0.01	0.02	0.03	0.9775	0.0225
C2_01410C_A	CLB2	-	2.336	1.22399	9.77e-13	2.86e-12	yes	up	13.17	6.42	14.52	12.26	5.46	5.91	6.29	6.75	11.5925	6.1025
C2_01410C_B	C2_01410C_B	-	2.336	1.22399	9.77e-13	2.86e-12	yes	up	13.17	6.42	14.52	12.26	5.46	5.91	6.29	6.75	11.5925	6.1025
C2_01420C_A	C2_01420C_A	-	4.974	2.31449	2.97e-09	7.27e-09	yes	up	1.84	0.58	1.94	1.86	0.51	0.33	0.24	0.43	1.555	0.3775
C2_01430W_A	APT1	-	2.046	1.03299	1.28e-27	6.76e-27	yes	up	114.74	109.2	119.12	118.23	71.44	65.97	71.91	72.58	115.323	70.475
C2_01430W_B	C2_01430W_B	-	2.046	1.03299	1.28e-27	6.76e-27	yes	up	114.74	109.2	119.12	118.23	71.44	65.97	71.91	72.58	115.323	70.475
C2_01470W_A	SRB9	-	2.068	1.04829	1.25e-08	2.94e-08	yes	up	2.74	1.45	3.52	2.72	1.45	1.83	1.53	1.39	2.6075	1.55
C2_01500W_A	C2_01500W_A	-	0.392	-1.35126	7.35e-05	0.000132518	yes	down	3.29	2.79	3.6	1.3	8.07	7.42	10.39	9.26	2.745	8.785
C2_01500W_B	C2_01500W_B	-	0.392	-1.35126	7.35e-05	0.000132518	yes	down	3.29	2.79	3.6	1.3	8.07	7.42	10.39	9.26	2.745	8.785
C2_01540W_A	C2_01540W_A	-	0.211	-2.2424	2.98e-39	2.19e-38	yes	down	2.79	1.43	1.98	1.81	12.09	10.75	11.58	12.75	2.0025	11.7925
C2_01540W_B	C2_01540W_B	-	0.211	-2.2424	2.98e-39	2.19e-38	yes	down	2.79	1.43	1.98	1.81	12.09	10.75	11.58	12.75	2.0025	11.7925
C2_01560W_A	BMT5	-	0.384	-1.38127	7.19e-18	2.64e-17	yes	down	2.1	1.04	1.76	1.5	5.13	5.06	5.28	5.22	1.6	5.1725
C2_01560W_B	C2_01560W_B	-	0.384	-1.38127	7.19e-18	2.64e-17	yes	down	2.1	1.04	1.76	1.5	5.13	5.06	5.28	5.22	1.6	5.1725
C2_01630W_A	C2_01630W_A	-	0.181	-2.46948	1.44e-31	8.65e-31	yes	down	0.9	0.76	1.15	1.41	7.79	7.42	7.29	7.09	1.055	7.3975
C2_01630W_B	C2_01630W_B	-	0.181	-2.46948	1.44e-31	8.65e-31	yes	down	0.9	0.76	1.15	1.41	7.79	7.42	7.29	7.09	1.055	7.3975
C2_01640W_A	SLA1	-	0.407	-1.29581	6.82e-62	8.4e-61	yes	down	5.21	3.8	5.46	5.06	14.4	14.6	15.38	15.56	4.8825	14.985
C2_01640W_B	C2_01640W_B	-	0.407	-1.29581	6.82e-62	8.4e-61	yes	down	5.21	3.8	5.46	5.06	14.4	14.6	15.38	15.56	4.8825	14.985
C2_01650W_A	C2_01650W_A	-	0.131	-2.93038	1.42e-19	5.67e-19	yes	down	0.11	0.24	0.38	0.32	2.14	2.19	2.84	2.92	0.2625	2.5225
C2_01660C_A	C2_01660C_A	-	0.153	-2.71303	7.32e-118	2.19e-116	yes	down	12.37	10.42	12.28	10.69	94.76	101.76	93.53	83.7	11.44	93.4375
C2_01660C_B	C2_01660C_B	-	0.153	-2.71303	7.32e-118	2.19e-116	yes	down	12.37	10.42	12.28	10.69	94.76	101.76	93.53	83.7	11.44	93.4375
C2_01700C_A	HAP42	-	0.083	-3.59553	6.03e-114	1.7e-112	yes	down	1.26	0.57	1.16	0.69	12.51	14.3	15.05	12.99	0.92	13.7125
C2_01710W_A	HSK3	-	0.215	-2.22026	1.73e-25	8.57e-25	yes	down	10.29	9.73	10.56	11.58	61.98	63.97	61.51	54.67	10.54	60.5325
C2_01710W_B	C2_01710W_B	-	0.215	-2.22026	1.73e-25	8.57e-25	yes	down	10.29	9.73	10.56	11.58	61.98	63.97	61.51	54.67	10.54	60.5325
C2_01720C_A	C2_01720C_A	-	0.432	-1.21119	1.63e-20	6.81e-20	yes	down	26.98	20.75	27.65	28.49	71.03	72.53	67.67	85.17	25.9675	74.1
C2_01730W_B	C2_01730W_B	-	0.38	-1.39442	0.00152682	0.00247406	yes	down	1.86	0.21	1.84	2.34	3.34	5.44	6.59	4.47	1.5625	4.96
C2_01750C_A	C2_01750C_A	-	0.16	-2.63965	1.97e-63	2.51e-62	yes	down	8.96	9.72	8.78	10.16	74.97	69.06	83.37	65.97	9.405	73.3425
C2_01760C_A	C2_01760C_A	-	0.274	-1.86573	7.41e-17	2.62e-16	yes	down	2.65	2.07	1.97	2.41	11.31	11.22	9.95	9	2.275	10.37
C2_01880C_A	ZCF6	-	0.16	-2.64813	6.46e-21	2.73e-20	yes	down	0.57	0.64	0.43	0.46	3.43	4.24	4.9	4.1	0.525	4.1675
C2_01890W_A	CTF1	-	0.456	-1.13443	0.000163653	0.000288324	yes	down	0.37	0.25	0.79	0.44	0.95	1.02	1.42	1.62	0.4625	1.2525
C2_01900C_A	C2_01900C_A	-	0.332	-1.59285	7.08e-27	3.67e-26	yes	down	2.52	1.53	2.25	1.86	7.09	7.17	8.16	8.24	2.04	7.665
C2_01900C_B	C2_01900C_B	-	0.332	-1.59285	7.08e-27	3.67e-26	yes	down	2.52	1.53	2.25	1.86	7.09	7.17	8.16	8.24	2.04	7.665
C2_01910W_A	C2_01910W_A	-	0.353	-1.50355	2.1e-10	5.47e-10	yes	down	2.75	1.22	2.03	2.33	6.42	8.82	7.02	6.98	2.0825	7.31
C2_01930C_A	C2_01930C_A	-	0.24	-2.05938	1.39e-52	1.42e-51	yes	down	5.85	3.93	6.99	6.05	24.69	29.05	31.5	32.95	5.705	29.5475
C2_01980C_A	SRD1	-	2.716	1.44158	2.5e-42	2e-41	yes	up	21.44	15.02	18.09	18.76	9.28	8.01	8.75	7.71	18.3275	8.4375
C2_02060C_A	FMO1	-	0.257	-1.95748	1.1e-14	3.49e-14	yes	down	1.19	0.93	0.5	0.87	3.86	4.24	5.45	3.72	0.8725	4.3175
C2_02090W_A	C2_02090W_A	-	0.424	-1.23842	5.96e-21	2.52e-20	yes	down	6.99	6.06	5.71	5.12	18.04	17.32	18.26	17.27	5.97	17.7225
C2_02110C_A	C2_02110C_A	-	0.274	-1.8668	1.78e-35	1.2e-34	yes	down	7.6	7.82	11.11	8.43	35.47	43.44	37.35	42.41	8.74	39.6675
C2_02130C_A	C2_02130C_A	-	0.216	-2.21205	0.000145198	0.000256413	yes	down	0.12	0.11	0.2	0.11	0.85	0.66	0.74	0.8	0.135	0.7625
C2_02170W_A	C2_02170W_A	-	2.478	1.30898	1.28e-13	3.89e-13	yes	up	9.83	5.04	10.91	8.2	4.46	4.62	3.77	4.01	8.495	4.215
C2_02180W_A	C2_02180W_A	-	0.272	-1.87969	1.27e-56	1.4e-55	yes	down	3.66	3.2	4.23	3.02	14.65	15.6	16.96	17.87	3.5275	16.27
C2_02200W_A	ZRC1	-	2.581	1.36791	2.74e-11	7.48e-11	yes	up	16.57	7.65	20.25	18.58	7.53	6.53	7.19	8.67	15.7625	7.48
C2_02230C_A	C2_02230C_A	-	0.226	-2.14533	0.00436029	0.00680382	yes	down	0.14	0	0.14	0	0.33	0.4	0.35	0.35	0.07	0.3575
C2_02250C_A	OPI1	-	0.473	-1.08102	4.01e-08	9.19e-08	yes	down	2.13	1.28	2.16	1.73	5.54	4.93	3.93	4.7	1.825	4.775
C2_02290C_A	C2_02290C_A	-	0.314	-1.67293	2.07e-24	9.88e-24	yes	down	3.56	2.43	3.4	3.47	13.73	13.84	12.44	10.99	3.215	12.75
C2_02300W_A	C2_02300W_A	-	0.285	-1.81328	3.72e-23	1.7e-22	yes	down	3.73	1.89	3.37	3.47	12.5	14	13.37	14.23	3.115	13.525
C2_02330W_A	C2_02330W_A	-	0.498	-1.00579	2.89e-19	1.14e-18	yes	down	86.13	84.17	80.39	74.72	206.27	206.71	212.14	193.4	81.3525	204.63
C2_02360C_A	C2_02360C_A	-	0.342	-1.54821	6.61e-26	3.31e-25	yes	down	15.21	14.99	11.59	12.45	51.21	52.94	46.49	50.2	13.56	50.21
C2_02390W_A	C2_02390W_A	-	0.086	-3.53418	1.1e-194	7.36e-193	yes	down	27.64	23.85	23.67	19.01	329.29	370.19	341.01	322.89	23.5425	340.845
C2_02410W_A	C2_02410W_A	-	0.337	-1.57087	2.57e-78	4.19e-77	yes	down	203.34	191.94	201.21	190.51	728.59	753.05	729.52	716.99	196.75	732.038
C2_02450C_A	UTP22	-	4.229	2.08015	9.78e-20	3.95e-19	yes	up	2.36	1.21	3.05	2.14	0.53	0.53	0.71	0.78	2.19	0.6375
C2_02500W_A	C2_02500W_A	-	0.49	-1.02846	7.3e-07	1.55e-06	yes	down	1.42	0.87	1.38	1.46	3.04	2.5	3.95	3.55	1.2825	3.26
C2_02520W_A	C2_02520W_A	-	0.281	-1.82988	2.4e-19	9.51e-19	yes	down	0.83	0.66	0.92	0.52	3	3.55	3.41	3.01	0.7325	3.2425
C2_02540W_A	C2_02540W_A	-	2.653	1.40758	1.74e-12	5.02e-12	yes	up	2.19	1.03	2.68	1.93	0.85	0.88	0.91	0.99	1.9575	0.9075
C2_02550C_A	C2_02550C_A	-	0.412	-1.28089	2.02e-08	4.7e-08	yes	down	0.72	0.6	0.8	0.42	1.95	2.11	1.8	1.83	0.635	1.9225
C2_02560W_A	C2_02560W_A	-	0.076	-3.71052	0.0347222	0.0485771	yes	down	0	0	0	0	1.1	0.19	0.71	1.34	0	0.835
C2_02560W_B	C2_02560W_B	-	0.076	-3.71052	0.0347222	0.0485771	yes	down	0	0	0	0	1.1	0.19	0.71	1.34	0	0.835
C2_02570W_A	C2_02570W_A	-	0.194	-2.36457	1.35e-27	7.16e-27	yes	down	0.71	0.43	0.63	0.52	3.63	4.15	3.63	3.25	0.5725	3.665
C2_02580W_A	C2_02580W_A	-	0.242	-2.04834	9.68e-77	1.54e-75	yes	down	12.45	12.79	14.32	12.78	69.29	77.56	63.38	62.74	13.085	68.2425
C2_02600C_A	FGR22	-	0.035	-4.81811	6.75e-18	2.48e-17	yes	down	0.24	0	0.06	0.15	4.1	3.22	3.78	3.36	0.1125	3.615
C2_02660W_A	C2_02660W_A	-	2.007	1.00526	1.03e-05	2e-05	yes	up	4.22	3.83	5.05	4.2	3.03	2.81	2.48	2.29	4.325	2.6525
C2_02660W_B	C2_02660W_B	-	2.007	1.00526	1.03e-05	2e-05	yes	up	4.22	3.83	5.05	4.2	3.03	2.81	2.48	2.29	4.325	2.6525
C2_02680W_A	PDR17	-	6.181	2.62784	2.11e-62	2.62e-61	yes	up	19.44	19.39	20.9	21.23	2.99	3.87	4.72	4.96	20.24	4.135
C2_02690W_A	SER2	-	5.54	2.46993	4.26e-43	3.47e-42	yes	up	11.78	7.86	13.05	10.38	2.3	2.19	2.86	2.19	10.7675	2.385
C2_02690W_B	C2_02690W_B	-	5.54	2.46993	4.26e-43	3.47e-42	yes	up	11.78	7.86	13.05	10.38	2.3	2.19	2.86	2.19	10.7675	2.385
C2_02720W_A	C2_02720W_A	-	2.46	1.2988	5.3e-18	1.96e-17	yes	up	14.63	7.89	17.28	13.89	5.68	6.89	7.18	7.19	13.4225	6.735
C2_02730W_A	C2_02730W_A	-	0.402	-1.31597	5.52e-24	2.6e-23	yes	down	7.33	6.24	6.21	5.23	18.68	20.76	19.17	19.73	6.2525	19.585
C2_02730W_B	C2_02730W_B	-	0.402	-1.31597	5.52e-24	2.6e-23	yes	down	7.33	6.24	6.21	5.23	18.68	20.76	19.17	19.73	6.2525	19.585
C2_02750C_A	C2_02750C_A	-	0.117	-3.10069	4.96e-10	1.27e-09	yes	down	0.13	0.05	0.14	0.09	1.17	1.45	1.18	0.87	0.1025	1.1675
C2_02750C_B	C2_02750C_B	-	0.117	-3.10069	4.96e-10	1.27e-09	yes	down	0.13	0.05	0.14	0.09	1.17	1.45	1.18	0.87	0.1025	1.1675
C2_02820C_A	C2_02820C_A	-	0.38	-1.39461	5.34e-23	2.43e-22	yes	down	4.63	3.82	5.03	5.7	15.62	17.01	16.79	13.73	4.795	15.7875
C2_02880C_A	EBP7	-	2.223	1.15269	3.1e-14	9.67e-14	yes	up	16.31	16.89	14.34	17.25	9.62	8.57	8.55	10.16	16.1975	9.225
C2_02920W_A	C2_02920W_A	-	0.4	-1.32191	3.32e-27	1.74e-26	yes	down	104.02	111.27	95.98	106.65	345.81	326.15	321.89	322.65	104.48	329.125
C2_02950W_A	BNA31	-	0.23	-2.12234	4.19e-81	7.22e-80	yes	down	42.4	49.06	52.29	46.47	250.93	282.59	264.01	251.31	47.555	262.21
C2_02970C_A	ALD5	-	0.387	-1.37135	1.32e-128	4.55e-127	yes	down	355.67	308.87	371.66	349.79	1089.38	1149.97	1168.76	1096.39	346.498	1126.12
C2_02980C_A	DLD1	-	0.159	-2.65311	3.51e-96	7.71e-95	yes	down	10.76	11.1	8.95	10.93	83.26	89.2	81.84	79.38	10.435	83.42
C2_03010C_A	RNR21	-	6.158	2.62248	7.05e-89	1.37e-87	yes	up	772.52	823.89	738.41	741.22	166.66	137	151.32	177.93	769.01	158.227
C2_03010C_B	C2_03010C_B	-	19.154	4.25954	0.00124786	0.00203631	yes	up	0.25	0.48	0.25	0.09	0	0.06	0	0	0.2675	0.015
C2_03070C_A	SMP3	-	4.518	2.17564	6.27e-57	6.97e-56	yes	up	9.01	7.28	8.57	8.75	2.31	2.1	2.43	2.49	8.4025	2.3325
C2_03090C_A	ADE8	-	2.735	1.45169	1.19e-42	9.62e-42	yes	up	74.21	72.14	87.1	73.02	36.59	36.73	31.5	35.32	76.6175	35.035
C2_03110W_A	C2_03110W_A	-	0.034	-4.89772	8.89e-159	4.12e-157	yes	down	2.79	3.53	3.15	1.74	102.15	94.42	103.52	122.51	2.8025	105.65
C2_03120W_A	AMO1	-	2.152	1.10584	1.42e-12	4.12e-12	yes	up	6.23	6.29	8.14	5.87	3.65	3.1	4.19	4.55	6.6325	3.8725
C2_03160C_A	RNR1	-	4.681	2.22689	1.87e-67	2.54e-66	yes	up	126.84	118.44	111.93	117.44	32.98	27.14	30.11	37.88	118.662	32.0275
C2_03180C_A	TOM1	-	2.029	1.02095	8.61e-11	2.29e-10	yes	up	9.92	4.96	10.18	8.51	4.3	4.36	5.73	6.04	8.3925	5.1075
C2_03200W_A	PRP3	-	2.264	1.17874	0.00277224	0.0044077	yes	up	0.79	0.55	0.98	0.65	0.22	0.55	0.45	0.4	0.7425	0.405
C2_03200W_B	C2_03200W_B	-	2.264	1.17874	0.00277224	0.0044077	yes	up	0.79	0.55	0.98	0.65	0.22	0.55	0.45	0.4	0.7425	0.405
C2_03230C_A	FEN12	-	2.43	1.28116	1.03e-45	9.03e-45	yes	up	78.07	70.88	86.44	85.93	43.67	39.94	40.48	41.46	80.33	41.3875
C2_03250W_A	AVT7	-	0.476	-1.07143	1.47e-15	4.87e-15	yes	down	24.95	27.18	22.38	24.42	66.73	73.01	63.63	61.01	24.7325	66.095
C2_03280W_A	NSP1	-	0.407	-1.29669	2.68e-95	5.83e-94	yes	down	30.92	25.53	30.14	30.68	87.11	92.15	92.59	90.1	29.3175	90.4875
C2_03320W_A	CHK1	-	0.495	-1.01411	8.78e-10	2.21e-09	yes	down	0.54	0.31	0.51	0.36	1.05	0.95	1.14	1.16	0.43	1.075
C2_03350W_A	PGA17	-	0.251	-1.99656	1.98e-09	4.89e-09	yes	down	0.41	0.25	0.22	0.31	1.61	1.58	1.06	1.67	0.2975	1.48
C2_03380W_B	C2_03380W_B	-	32.838	5.03728	0.00123835	0.00202217	yes	up	0.11	0.01	0.04	0.01	0	0	0	0	0.0425	0
C2_03390C_A	HSP78	-	0.047	-4.41985	0	0	yes	down	3.9	2.29	3.72	3.1	81.68	77.77	89.78	96.89	3.2525	86.53
C2_03400C_A	DFG16	-	0.284	-1.81436	6.43e-25	3.12e-24	yes	down	1.22	1.24	1.9	1.05	5.91	5.91	5.98	5.93	1.3525	5.9325
C2_03500W_A	C2_03500W_A	-	0.371	-1.43198	3.56e-09	8.68e-09	yes	down	1.08	0.41	1.16	0.61	2.12	2.58	2.92	3.14	0.815	2.69
C2_03520C_A	ADAEC	-	0.316	-1.66176	2.74e-48	2.53e-47	yes	down	23.41	15.1	15.82	16.83	67.07	72.95	69.87	71.97	17.79	70.465
C2_03550C_A	C2_03550C_A	-	0.411	-1.28201	3.24e-10	8.36e-10	yes	down	0.99	0.45	0.84	0.68	1.69	2.6	2.36	2.27	0.74	2.23
C2_03600W_A	BMT8	-	0.301	-1.73053	3.65e-45	3.13e-44	yes	down	2.14	2.02	2.05	2.15	8.63	8.37	9.27	8.68	2.09	8.7375
C2_03610W_A	FMO2	-	0.254	-1.97741	8.04e-18	2.94e-17	yes	down	0.67	0.55	0.57	0.54	2.46	2.62	3.2	3.21	0.5825	2.8725
C2_03620W_A	IFK2	-	0.46	-1.12004	3.74e-30	2.14e-29	yes	down	9.23	7.11	7.87	8.06	22.98	21.61	22.94	20.43	8.0675	21.99
C2_03640W_A	UGA11	-	0.368	-1.44083	3.97e-19	1.55e-18	yes	down	2.91	2.05	2.05	2.18	8.31	7.38	7.88	7.67	2.2975	7.81
C2_03670W_A	SAP99	-	0.339	-1.55939	1.61e-08	3.79e-08	yes	down	1.08	0.52	1.1	1	3.79	2.46	3.67	3.53	0.925	3.3625
C2_03680W_A	SAP98	-	0.475	-1.07453	1.36e-24	6.54e-24	yes	down	11.63	10	10.39	9.62	25.34	29.33	28.34	27.28	10.41	27.5725
C2_03690C_A	MNN42	-	0.228	-2.13348	9.86e-09	2.34e-08	yes	down	0.19	0.16	0.44	0.08	0.96	1.17	1.16	1.37	0.2175	1.165
C2_03760C_A	C2_03760C_A	-	0.259	-1.94621	5.47e-66	7.27e-65	yes	down	4.46	2.82	4.36	3.84	15.41	17.99	21.11	19.89	3.87	18.6
C2_03770C_A	STE11	-	0.427	-1.22922	3.91e-25	1.92e-24	yes	down	4.53	2.67	4.87	3.72	10.75	11.7	12.63	10.85	3.9475	11.4825
C2_03790C_A	ASR3	-	0.163	-2.61794	3.15e-190	2.01e-188	yes	down	710.83	705.38	714.65	710	5198.25	5566.31	5318.7	5489.73	710.215	5393.25
C2_03810C_A	RPL21A	-	3.235	1.69388	2.14e-60	2.56e-59	yes	up	2831.59	3012.07	2952.7	2959.98	1172.49	1105.19	1108.67	1167.36	2939.09	1138.43
C2_03820C_A	RPS9B	-	3.435	1.78032	2.59e-76	4.09e-75	yes	up	1762.73	1741.81	1767.34	1775.59	671.21	612.4	618.36	671.08	1761.87	643.263
C2_03820C_B	C2_03820C_B	-	3.435	1.78032	2.59e-76	4.09e-75	yes	up	1762.73	1741.81	1767.34	1775.59	671.21	612.4	618.36	671.08	1761.87	643.263
C2_03840C_A	INO4	-	0.331	-1.59728	3.29e-26	1.66e-25	yes	down	22.19	26.21	34.38	30.41	105.75	112.09	110.09	94.81	28.2975	105.685
C2_03870W_A	GNA1	-	4.556	2.18781	1.34e-34	8.85e-34	yes	up	42.92	44.04	52.61	42.13	12.87	14.3	13.43	8.93	45.425	12.3825
C2_03910C_A	C2_03910C_A	-	0.479	-1.06264	2.07e-09	5.11e-09	yes	down	1.95	0.88	1.58	1.2	3.59	3.61	3.43	3.83	1.4025	3.615
C2_03920C_A	GPI13	-	2.852	1.51209	1.26e-15	4.2e-15	yes	up	2.72	1.57	2.92	2.42	1	1.24	0.79	1.15	2.4075	1.045
C2_03940C_A	SCH9	-	2.452	1.29418	2.52e-21	1.08e-20	yes	up	4.26	2.8	4.41	3.78	1.79	2.1	1.92	1.94	3.8125	1.9375
C2_03950W_A	C2_03950W_A	-	3.236	1.69422	4.94e-49	4.65e-48	yes	up	60.49	65.63	70.5	63.55	24.2	25.22	27.47	24.46	65.0425	25.3375
C2_03960W_A	RPL39	-	2.998	1.58418	3.02e-60	3.59e-59	yes	up	1192.65	1290.39	1439.91	1364.09	520.22	551	516.36	572.76	1321.76	540.085
C2_03960W_B	C2_03960W_B	-	2.998	1.58418	3.02e-60	3.59e-59	yes	up	1192.65	1290.39	1439.91	1364.09	520.22	551	516.36	572.76	1321.76	540.085
C2_03970W_A	C2_03970W_A	-	0.352	-1.50833	2.33e-14	7.31e-14	yes	down	4.53	3.17	4.12	3.12	13.69	13.52	14.82	10.7	3.735	13.1825
C2_03990W_A	GCD7	-	2.378	1.25001	1.63e-23	7.57e-23	yes	up	16.38	10.94	18.82	15.7	7.8	8.4	7.66	8.37	15.46	8.0575
C2_04010C_A	HSP21	-	0.003	-8.50412	0	0	yes	down	28.25	28.11	22.25	21.1	11449.1	11560.2	11324.5	11293.3	24.9275	11406.8
C2_04010C_B	C2_04010C_B	-	0.02	-5.63874	9.41e-06	1.82e-05	yes	down	0	0	0	0	0.81	1.23	0.6	1.49	0	1.0325
C2_04060C_A	SSY1	-	0.382	-1.38762	4.11e-13	1.22e-12	yes	down	1.07	0.55	1.28	1.18	2.98	3.33	3.16	3.7	1.02	3.2925
C2_04070C_A	C2_04070C_A	-	0.123	-3.01822	1.16e-05	2.24e-05	yes	down	4.07	2.36	1.79	3.31	35.2	27.23	28.86	33.33	2.8825	31.155
C2_04070C_B	C2_04070C_B	-	0.123	-3.01822	1.16e-05	2.24e-05	yes	down	4.07	2.36	1.79	3.31	35.2	27.23	28.86	33.33	2.8825	31.155
C2_04090W_A	C2_04090W_A	-	0.207	-2.273	1.35e-05	2.58e-05	yes	down	0.08	0.2	0.11	0.17	0.55	1.23	0.67	1.05	0.14	0.875
C2_04100W_A	C2_04100W_A	-	0.409	-1.28998	4.23e-10	1.09e-09	yes	down	3.97	1.83	2.86	2.12	7.34	10.04	7.69	7.45	2.695	8.13
C2_04120C_A	C2_04120C_A	-	2.348	1.2316	1.82e-06	3.74e-06	yes	up	4.56	1.91	4.53	3.05	1.55	1.89	1.45	2.44	3.5125	1.8325
C2_04130W_A	C2_04130W_A	-	2.121	1.08468	1.68e-13	5.06e-13	yes	up	6.68	4.3	7.72	7.35	3.59	3.68	4.24	3.75	6.5125	3.815
C2_04180C_A	C2_04180C_A	-	0.43	-1.21609	1.26e-19	5.06e-19	yes	down	5.39	4.43	6.48	5.03	14.88	17.59	15.2	14.12	5.3325	15.4475
C2_04210W_A	STE4	-	0.224	-2.16093	2.9e-13	8.69e-13	yes	down	0.76	0.42	0.36	0.55	2.4	2.33	3.46	3.44	0.5225	2.9075
C2_04270W_A	CAK1	-	0.484	-1.04663	2.18e-20	9.01e-20	yes	down	27.94	32.18	35.88	31.07	80.34	87.61	82.32	81.03	31.7675	82.825
C2_04280W_A	C2_04280W_A	-	0.115	-3.11703	1.28e-58	1.47e-57	yes	down	0.48	0.57	0.73	0.6	5.47	6.28	8.01	6.36	0.595	6.53
C2_04290W_A	RIM11	-	0.328	-1.60992	1.68e-54	1.78e-53	yes	down	38.78	39.56	39.53	36.97	153.71	155.28	151.77	136.44	38.71	149.3
C2_04300C_A	C2_04300C_A	-	2.815	1.4932	1.58e-22	7.11e-22	yes	up	20.87	25.06	26.37	25.36	11.02	11.33	9.94	11.47	24.415	10.94
C2_04310W_A	ERG10	-	2.573	1.36358	1.6e-38	1.15e-37	yes	up	124.4	116.37	111.84	120.97	57.48	55.17	56.05	63.61	118.395	58.0775
C2_04340C_A	C2_04340C_A	-	0.488	-1.0364	5.86e-06	1.16e-05	yes	down	3.42	3.07	3.19	3.21	8.49	8.48	7.19	9	3.2225	8.29
C2_04340C_B	C2_04340C_B	-	0.488	-1.0364	5.86e-06	1.16e-05	yes	down	3.42	3.07	3.19	3.21	8.49	8.48	7.19	9	3.2225	8.29
C2_04350C_A	SUV3	-	5.382	2.42827	3.3e-35	2.21e-34	yes	up	7.33	4.09	7.78	6.33	1.41	1.87	1.64	0.96	6.3825	1.47
C2_04360W_A	C2_04360W_A	-	2.152	1.10538	3.91e-05	7.21e-05	yes	up	1.14	0.55	0.9	0.89	0.39	0.46	0.45	0.7	0.87	0.5
C2_04360W_B	C2_04360W_B	-	2.152	1.10538	3.91e-05	7.21e-05	yes	up	1.14	0.55	0.9	0.89	0.39	0.46	0.45	0.7	0.87	0.5
C2_04400W_A	C2_04400W_A	-	0.399	-1.32472	4.51e-33	2.83e-32	yes	down	15.03	10.88	17.58	11.25	40.18	42.54	43.32	44.25	13.685	42.5725
C2_04410W_A	C2_04410W_A	-	0.352	-1.50736	4.45e-31	2.63e-30	yes	down	3.67	2.16	2.91	2.45	10.43	9.76	9.66	9.72	2.7975	9.8925
C2_04420W_A	IFA4	-	0.226	-2.14867	8.47e-16	2.83e-15	yes	down	0.78	0.52	0.83	0.27	3.8	3.34	3.14	2.88	0.6	3.29
C2_04440W_A	C2_04440W_A	-	0.078	-3.67866	2.63e-06	5.34e-06	yes	down	0.23	0.07	0.08	0.07	1.83	2.64	0.89	1.66	0.1125	1.755
C2_04450W_A	C2_04450W_A	-	0.057	-4.14253	1.77e-61	2.17e-60	yes	down	0.7	0.44	1.37	0.94	20.68	16.15	17.28	20.61	0.8625	18.68
C2_04470W_A	ADH3	-	0.373	-1.42179	7.45e-05	0.000134366	yes	down	0.71	0.55	0.83	0.52	1.85	1.7	2.56	2.55	0.6525	2.165
C2_04480W_A	C2_04480W_A	-	0.064	-3.96855	0	0	yes	down	4.28	4.36	4.72	4.87	86.52	96.34	89.43	86.72	4.5575	89.7525
C2_04560W_A	KTR2	-	0.267	-1.90699	3.01e-54	3.18e-53	yes	down	6.46	6.23	5.56	5.81	27.93	31.58	27.12	27.4	6.015	28.5075
C2_04570W_A	C2_04570W_A	-	2.731	1.44941	3.05e-07	6.66e-07	yes	up	4.08	2.36	6.37	3.25	1.14	1.62	2.19	2.27	4.015	1.805
C2_04600C_A	RPL17B	-	2.146	1.10132	6.99e-18	2.57e-17	yes	up	1178.74	1299.19	1095.86	1114.49	701.25	652.38	672.82	733.48	1172.07	689.982
C2_04620W_A	C2_04620W_A	-	0.182	-2.46051	5.17e-58	5.89e-57	yes	down	6.44	3.38	6	5.4	29.3	30.62	41.42	43.34	5.305	36.17
C2_04620W_B	C2_04620W_B	-	0.054	-4.2039	3.6e-05	6.64e-05	yes	down	0.02	0	0.02	0	0.13	0.14	0.2	0.28	0.01	0.1875
C2_04660C_A	YAK1	-	0.139	-2.8515	6.61e-98	1.49e-96	yes	down	1.58	1.27	1.77	1.32	10.83	13.15	15.14	14.57	1.485	13.4225
C2_04670W_A	C2_04670W_A	-	0.028	-5.14225	4.89e-20	1.99e-19	yes	down	0.16	0.58	0.33	0.3	13.18	14.43	21.18	12.22	0.3425	15.2525
C2_04670W_B	C2_04670W_B	-	0.024	-5.35577	3.84e-28	2.06e-27	yes	down	0.13	0.16	0.09	0.08	5.4	7.11	6.53	5.08	0.115	6.03
C2_04700C_A	C2_04700C_A	-	5.025	2.3292	1.34e-22	6.03e-22	yes	up	4.17	4.17	6.03	5.5	0.95	1.65	1.12	1.24	4.9675	1.24
C2_04710C_A	URE2	-	2.358	1.23782	1.53e-19	6.09e-19	yes	up	42.69	25.48	51.27	45.5	20.83	23.24	21.34	20.91	41.235	21.58
C2_04740C_A	C2_04740C_A	-	0.428	-1.22547	0.0056789	0.00874662	yes	down	0.83	0.23	0.47	0.91	2.24	1.24	1.89	1.66	0.61	1.7575
C2_04750W_A	C2_04750W_A	-	0.443	-1.17489	6.24e-10	1.59e-09	yes	down	1.65	1.04	1.17	1.56	3.84	4.41	3.67	3.39	1.355	3.8275
C2_04850C_A	C2_04850C_A	-	0.302	-1.72828	5.01e-115	1.44e-113	yes	down	35	28.28	33.08	35.19	134.51	134.8	147.61	129.98	32.8875	136.725
C2_04860W_A	PZF1	-	3.726	1.8975	4.56e-26	2.29e-25	yes	up	7.09	5.44	9.19	8.1	2.7	2.9	2.07	2.27	7.455	2.485
C2_04870C_A	C2_04870C_A	-	0.383	-1.38283	3.12e-10	8.05e-10	yes	down	0.74	0.46	0.96	0.57	1.61	1.87	2.37	2.98	0.6825	2.2075
C2_04880C_A	ARH2	-	0.346	-1.53204	2.85e-10	7.39e-10	yes	down	2.49	2.69	3.11	1.69	8.19	7.56	8.99	11.42	2.495	9.04
C2_04910W_A	C2_04910W_A	-	0.059	-4.08334	0.00116114	0.00190074	yes	down	0	0	0	0.61	3.82	4.5	5.93	2.26	0.1525	4.1275
C2_04910W_B	C2_04910W_B	-	0.059	-4.08334	0.00116114	0.00190074	yes	down	0	0	0	0.61	3.82	4.5	5.93	2.26	0.1525	4.1275
C2_05030C_A	RHO3	-	2.011	1.00824	1.28e-34	8.4e-34	yes	up	76.94	58.44	85.54	74.95	44.54	47.71	45.1	45.14	73.9675	45.6225
C2_05040C_A	C2_05040C_A	-	2.607	1.38263	1.93e-30	1.11e-29	yes	up	40.26	37.1	37.26	33.28	17.46	19.92	17.02	16.98	36.975	17.845
C2_05050C_A	C2_05050C_A	-	2.695	1.43023	5.98e-15	1.92e-14	yes	up	4.44	3.07	4.38	3.66	2.04	1.58	1.56	1.97	3.8875	1.7875
C2_05050C_B	C2_05050C_B	-	2.695	1.43023	5.98e-15	1.92e-14	yes	up	4.44	3.07	4.38	3.66	2.04	1.58	1.56	1.97	3.8875	1.7875
C2_05100C_A	ERF1	-	3.152	1.65604	5.96e-104	1.5e-102	yes	up	58.54	46.4	62.8	59.83	20.84	24.17	22.25	23.06	56.8925	22.58
C2_05130W_A	C2_05130W_A	-	0.132	-2.9245	4.67e-99	1.07e-97	yes	down	3.6	2.95	2.47	3.06	27.29	32.06	29.12	27.41	3.02	28.97
C2_05130W_B	C2_05130W_B	-	0.132	-2.9245	4.67e-99	1.07e-97	yes	down	3.6	2.95	2.47	3.06	27.29	32.06	29.12	27.41	3.02	28.97
C2_05150W_A	PEX2	-	0.328	-1.60686	2.17e-79	3.6e-78	yes	down	11.45	9.13	10.89	9.95	38.52	38.52	42.75	38.26	10.355	39.5125
C2_05170W_A	C2_05170W_A	-	0.479	-1.06123	6.69e-16	2.25e-15	yes	down	69.1	78.85	69.93	77.43	193.72	219.18	190.79	175.91	73.8275	194.9
C2_05180W_A	WH11	-	0.011	-6.51033	0	0	yes	down	288.84	269.34	323.61	345.64	32256.4	31817	33998.4	31387	306.858	32364.7
C2_05180W_B	C2_05180W_B	-	0.011	-6.51033	0	0	yes	down	288.84	269.34	323.61	345.64	32256.4	31817	33998.4	31387	306.858	32364.7
C2_05270W_A	C2_05270W_A	-	4.052	2.01867	5.52e-19	2.14e-18	yes	up	4.39	1.92	5.71	4.17	1.12	1.14	1.31	1.32	4.0475	1.2225
C2_05280C_A	GPI19	-	0.432	-1.21041	4.88e-12	1.38e-11	yes	down	3.7	3.39	3.11	4.3	9.58	11.78	9.95	10.99	3.625	10.575
C2_05340C_A	RPC40	-	2.523	1.33502	6.46e-22	2.83e-21	yes	up	10.06	9.84	12.01	10.15	5.14	5.37	5.18	5.21	10.515	5.225
C2_05340C_B	C2_05340C_B	-	2.523	1.33502	6.46e-22	2.83e-21	yes	up	10.06	9.84	12.01	10.15	5.14	5.37	5.18	5.21	10.515	5.225
C2_05360C_A	BIO32	-	0.471	-1.08562	0.000284707	0.000491643	yes	down	0.74	0.29	0.87	0.57	1.32	1.67	1.7	1.8	0.6175	1.6225
C2_05360C_B	C2_05360C_B	-	0.471	-1.08562	0.000284707	0.000491643	yes	down	0.74	0.29	0.87	0.57	1.32	1.67	1.7	1.8	0.6175	1.6225
C2_05440W_A	PEX6	-	0.156	-2.67868	3.91e-88	7.54e-87	yes	down	1.03	0.59	0.88	0.77	5.88	7.13	7.1	6.11	0.8175	6.555
C2_05440W_B	C2_05440W_B	-	0.156	-2.67868	3.91e-88	7.54e-87	yes	down	1.03	0.59	0.88	0.77	5.88	7.13	7.1	6.11	0.8175	6.555
C2_05460W_A	CDC19	-	2.719	1.44296	5.79e-40	4.34e-39	yes	up	4652.09	4518.51	4410.58	4891.4	2294.14	2004.19	2004.65	2275.78	4618.15	2144.69
C2_05460W_B	C2_05460W_B	-	2.719	1.44296	5.79e-40	4.34e-39	yes	up	4652.09	4518.51	4410.58	4891.4	2294.14	2004.19	2004.65	2275.78	4618.15	2144.69
C2_05510C_A	C2_05510C_A	-	2.648	1.40495	2.18e-07	4.81e-07	yes	up	1.87	1.31	2.13	1.67	1.02	0.84	0.63	0.74	1.745	0.8075
C2_05510C_B	C2_05510C_B	-	2.648	1.40495	2.18e-07	4.81e-07	yes	up	1.87	1.31	2.13	1.67	1.02	0.84	0.63	0.74	1.745	0.8075
C2_05520W_A	C2_05520W_A	-	2.441	1.28753	5.54e-22	2.44e-21	yes	up	21.1	21.51	27.53	23.49	10.96	13.47	11.49	12.04	23.4075	11.99
C2_05520W_B	C2_05520W_B	-	2.441	1.28753	5.54e-22	2.44e-21	yes	up	21.1	21.51	27.53	23.49	10.96	13.47	11.49	12.04	23.4075	11.99
C2_05530C_A	C2_05530C_A	-	0.493	-1.01933	3.67e-08	8.44e-08	yes	down	3.24	2.02	3.64	2.24	5.74	7.51	6.73	7.98	2.785	6.99
C2_05530C_B	C2_05530C_B	-	0.493	-1.01933	3.67e-08	8.44e-08	yes	down	3.24	2.02	3.64	2.24	5.74	7.51	6.73	7.98	2.785	6.99
C2_05540C_A	C2_05540C_A	-	2.53	1.33889	0.00011788	0.00020934	yes	up	2.14	2.11	2.45	2.08	1.22	0.64	1.85	0.65	2.195	1.09
C2_05570C_A	C2_05570C_A	-	0.452	-1.14668	1.21e-39	8.94e-39	yes	down	25.1	22.81	26.37	26.93	67.3	73.27	67	73.78	25.3025	70.3375
C2_05610C_A	RPS8A	-	2.517	1.33174	9.34e-36	6.35e-35	yes	up	1235.21	1125.71	1103.31	1076.37	569	567.33	500.37	627.93	1135.15	566.158
C2_05610C_B	C2_05610C_B	-	2.517	1.33174	9.34e-36	6.35e-35	yes	up	1235.21	1125.71	1103.31	1076.37	569	567.33	500.37	627.93	1135.15	566.158
C2_05660W_A	PNG2	-	0.184	-2.44203	1.04e-168	5.47e-167	yes	down	40.43	36.25	37	35.61	261.36	245.14	254.33	262.62	37.3225	255.863
C2_05660W_B	C2_05660W_B	-	0.119	-3.07179	1.04e-41	8.16e-41	yes	down	0.57	0.62	0.34	0.71	7.15	4.91	6.33	5.73	0.56	6.03
C2_05690C_A	YTH1	-	0.299	-1.74065	1.09e-46	9.81e-46	yes	down	46.67	55	50.9	48.65	202.28	215.74	220.31	211.77	50.305	212.525
C2_05690C_B	C2_05690C_B	-	0.299	-1.74065	1.09e-46	9.81e-46	yes	down	46.67	55	50.9	48.65	202.28	215.74	220.31	211.77	50.305	212.525
C2_05710C_A	C2_05710C_A	-	2.442	1.2879	2e-38	1.44e-37	yes	up	1511.73	1639.91	1717.35	1655.26	828.43	807.24	785.3	875.78	1631.06	824.188
C2_05710C_B	C2_05710C_B	-	2.442	1.2879	2e-38	1.44e-37	yes	up	1511.73	1639.91	1717.35	1655.26	828.43	807.24	785.3	875.78	1631.06	824.188
C2_05770W_A	C2_05770W_A	-	0.161	-2.63488	8.24e-52	8.3e-51	yes	down	1.6	1.73	1.2	1.3	11.02	11.39	11.81	11.76	1.4575	11.495
C2_05810W_A	C2_05810W_A	-	0.147	-2.76342	1.15e-85	2.14e-84	yes	down	7.73	6.92	5.45	5.72	58.12	51.44	55.03	57.21	6.455	55.45
C2_05840W_A	C2_05840W_A	-	2.985	1.57751	4.91e-17	1.75e-16	yes	up	5.51	3.78	7.01	5.51	1.95	2.68	1.99	2.45	5.4525	2.2675
C2_05900W_A	C2_05900W_A	-	0.09	-3.47653	0.00947634	0.0142376	yes	down	0	0	0.04	0.03	0.12	0.43	0.13	0.28	0.0175	0.24
C2_05910W_A	C2_05910W_A	-	0.487	-1.03937	4.32e-22	1.9e-21	yes	down	8.48	6.69	7.44	7.61	19.38	16.64	22.11	19.9	7.555	19.5075
C2_05950C_A	TES15	-	0.043	-4.55418	4.14e-163	2.01e-161	yes	down	1.94	2.2	1.83	1.52	54.44	64.94	56.61	46.42	1.8725	55.6025
C2_05960C_A	C2_05960C_A	-	5.475	2.45284	6.49e-11	1.74e-10	yes	up	2.15	3.39	3.16	2.82	0.48	1.01	0.83	0.38	2.88	0.675
C2_05970C_A	TES1	-	0.324	-1.62803	0.000221426	0.000386425	yes	down	1.12	1.57	0.5	0.35	4.71	2.92	3.21	3.43	0.885	3.5675
C2_05970C_B	C2_05970C_B	-	25.881	4.69382	0.023527	0.0337118	yes	up	0	0	0.5	0.35	0	0	0	0	0.2125	0
C2_05980C_A	C2_05980C_A	-	0.353	-1.50363	3.3e-28	1.78e-27	yes	down	4.19	3.12	4.32	3.84	13.79	13.12	14.81	12.92	3.8675	13.66
C2_05990C_A	C2_05990C_A	-	0.058	-4.10351	4.28e-74	6.48e-73	yes	down	0.74	0.49	0.61	0.68	15.66	14.34	12.15	11.85	0.63	13.5
C2_06040C_A	C2_06040C_A	-	0.414	-1.27115	5.51e-14	1.7e-13	yes	down	4.22	4.24	3.54	2.88	11.43	10.92	11.83	11.26	3.72	11.36
C2_06060C_A	C2_06060C_A	-	0.244	-2.0335	0.00073264	0.00122059	yes	down	1.27	0.29	1.35	2.16	4.41	8.45	5.7	6.53	1.2675	6.2725
C2_06070W_A	FAA2-1	-	0.129	-2.95563	4.14e-161	1.96e-159	yes	down	5.22	5.61	6.34	5.52	56.91	58.47	57.89	48.89	5.6725	55.54
C2_06090W_A	C2_06090W_A	-	0.372	-1.42687	3.03e-05	5.64e-05	yes	down	0.29	0.13	0.38	0.13	0.54	0.78	0.93	0.78	0.2325	0.7575
C2_06120C_A	C2_06120C_A	-	0.353	-1.50029	1.06e-11	2.97e-11	yes	down	1.26	1.38	1.71	1.16	4.63	5.17	4.3	5.32	1.3775	4.855
C2_06120C_B	C2_06120C_B	-	0.353	-1.50029	1.06e-11	2.97e-11	yes	down	1.26	1.38	1.71	1.16	4.63	5.17	4.3	5.32	1.3775	4.855
C2_06130W_A	CSM3	-	2.157	1.10915	6.56e-12	1.85e-11	yes	up	8.43	7.79	7.55	8.29	4.84	4.92	4.7	4.25	8.015	4.6775
C2_06140C_A	C2_06140C_A	-	0.09	-3.4747	7.35e-30	4.18e-29	yes	down	0.31	0.34	0.09	0.41	4.35	4.73	3.99	3.52	0.2875	4.1475
C2_06230W_A	C2_06230W_A	-	2.706	1.43611	5.04e-06	1e-05	yes	up	4.26	0.91	2.23	3.17	1.02	1.29	1.27	1.18	2.6425	1.19
C2_06250C_A	CDC46	-	4.197	2.0694	5.57e-38	3.98e-37	yes	up	8.57	5.95	8.33	6.97	2.54	1.5	2.37	2.42	7.455	2.2075
C2_06260W_A	C2_06260W_A	-	2.01	1.00738	0.00700884	0.0107017	yes	up	2.99	2.21	3.68	2.98	1.49	1.29	1.91	2.5	2.965	1.7975
C2_06260W_B	C2_06260W_B	-	2.01	1.00738	0.00700884	0.0107017	yes	up	2.99	2.21	3.68	2.98	1.49	1.29	1.91	2.5	2.965	1.7975
C2_06270W_A	C2_06270W_A	-	2.301	1.20235	3.69e-05	6.8e-05	yes	up	2.15	1.56	3.82	2.1	1.43	1.11	1.06	1.53	2.4075	1.2825
C2_06280C_A	C2_06280C_A	-	2.577	1.36541	0.0317117	0.0446671	yes	up	0.32	0.28	0.53	0.25	0.15	0.31	0.15	0.07	0.345	0.17
C2_06280C_B	C2_06280C_B	-	2.577	1.36541	0.0317117	0.0446671	yes	up	0.32	0.28	0.53	0.25	0.15	0.31	0.15	0.07	0.345	0.17
C2_06300W_A	C2_06300W_A	-	0.475	-1.07325	1.98e-09	4.9e-09	yes	down	11.98	12.43	11.85	9.89	25.54	31.99	32.52	31.75	11.5375	30.45
C2_06300W_B	C2_06300W_B	-	0.475	-1.07325	1.98e-09	4.9e-09	yes	down	11.98	12.43	11.85	9.89	25.54	31.99	32.52	31.75	11.5375	30.45
C2_06320W_A	C2_06320W_A	-	2.95	1.56067	1.69e-12	4.88e-12	yes	up	1.69	0.8	1.64	1.39	0.57	0.53	0.53	0.66	1.38	0.5725
C2_06320W_B	C2_06320W_B	-	2.95	1.56067	1.69e-12	4.88e-12	yes	up	1.69	0.8	1.64	1.39	0.57	0.53	0.53	0.66	1.38	0.5725
C2_06360C_A	MAK16	-	4.283	2.09849	1.05e-34	6.93e-34	yes	up	14.37	11.67	19.95	15.92	3.57	4.16	5.7	4.57	15.4775	4.5
C2_06420C_A	RTS1	-	0.43	-1.21774	4.01e-34	2.6e-33	yes	down	4.63	3.94	4.77	4.1	10.91	12.92	14.14	13.07	4.36	12.76
C2_06440C_A	C2_06440C_A	-	2.014	1.01035	1.34e-08	3.16e-08	yes	up	8.61	7.27	7.93	7.51	4.89	4.34	4.84	5.38	7.83	4.8625
C2_06440C_B	C2_06440C_B	-	2.014	1.01035	1.34e-08	3.16e-08	yes	up	8.61	7.27	7.93	7.51	4.89	4.34	4.84	5.38	7.83	4.8625
C2_06450C_A	C2_06450C_A	-	0.118	-3.07719	0.0139083	0.0205065	yes	down	0.09	0	0	0.02	0.03	0.32	0.43	0.57	0.0275	0.3375
C2_06460W_A	RTA3	-	0.135	-2.88984	2.36e-166	1.18e-164	yes	down	15.78	16.3	15.08	15.65	139.57	147.58	147.32	155.07	15.7025	147.385
C2_06480W_A	C2_06480W_A	-	3.002	1.58601	9.25e-11	2.45e-10	yes	up	3.9	2.64	5.55	4.27	1.61	1.41	1.81	1.85	4.09	1.67
C2_06480W_B	C2_06480W_B	-	3.002	1.58601	9.25e-11	2.45e-10	yes	up	3.9	2.64	5.55	4.27	1.61	1.41	1.81	1.85	4.09	1.67
C2_06510W_B	C2_06510W_B	-	0.263	-1.92782	3.06e-05	5.69e-05	yes	down	0.47	0.17	0.68	0.49	2.37	3	0.73	2.43	0.4525	2.1325
C2_06540C_A	SPF1	-	3.107	1.63532	2.05e-35	1.38e-34	yes	up	11.17	7.69	13.66	11.76	4.36	3.85	4.34	5.14	11.07	4.4225
C2_06550W_A	CIS302	-	0.226	-2.14285	4.12e-36	2.82e-35	yes	down	4.9	3.44	3.03	3.36	21.35	21.39	19.96	19.16	3.6825	20.465
C2_06550W_B	C2_06550W_B	-	0.226	-2.14285	4.12e-36	2.82e-35	yes	down	4.9	3.44	3.03	3.36	21.35	21.39	19.96	19.16	3.6825	20.465
C2_06590C_B	C2_06590C_B	-	2.754	1.46159	0.00321715	0.0050801	yes	up	0.86	0.64	1.25	2.14	0.46	0.13	0.74	0.87	1.2225	0.55
C2_06600W_B	C2_06600W_B	-	0.189	-2.40578	2.93e-51	2.92e-50	yes	down	0.93	0.72	1.37	1.18	6.26	6.15	7.89	7.41	1.05	6.9275
C2_06620W_B	C2_06620W_B	-	0.434	-1.20552	0.000245296	0.000426782	yes	down	0.59	0.48	0.49	0.36	1.49	1.57	1.21	1.29	0.48	1.39
C2_06630C_A	C2_06630C_A	-	0.036	-4.8108	1.58e-38	1.14e-37	yes	down	13.1	23.33	11.78	0	313.11	481.97	364.8	502.5	12.0525	415.595
C2_06630C_B	C2_06630C_B	-	0.028	-5.17481	8.54e-151	3.7e-149	yes	down	56.76	38.9	64.92	51.46	1979.54	2167.43	2447.8	2227.83	53.01	2205.65
C2_06640C_A	VAS1	-	3.272	1.71008	4.8e-29	2.66e-28	yes	up	10.77	6.39	13.06	9.23	3.11	3.48	3.85	4.45	9.8625	3.7225
C2_06650C_B	C2_06650C_B	-	0.29	-1.78575	7.56e-21	3.19e-20	yes	down	1.07	0.7	0.99	0.91	3.21	3.89	4.5	4.08	0.9175	3.92
C2_06660W_A	C2_06660W_A	-	2.262	1.17752	3.68e-06	7.39e-06	yes	up	3.88	3.48	4.69	4.73	2.33	2.79	1.44	2.65	4.195	2.3025
C2_06670C_B	C2_06670C_B	-	0.483	-1.04857	8.19e-05	0.000147137	yes	down	2.3	1.62	3.01	5.08	8.8	6.23	7.38	8.46	3.0025	7.7175
C2_06680W_A	FRP3	-	0.045	-4.48834	2.6e-244	3.07e-242	yes	down	11	10.93	10.67	8.44	287.45	322.12	312.73	239.61	10.26	290.478
C2_06680W_B	C2_06680W_B	-	0.029	-5.09015	0	0	yes	down	10.42	6.31	7.21	9.3	351.41	387.25	379.2	292.45	8.31	352.577
C2_06690C_A	PEX22	-	0.091	-3.4656	1.14e-78	1.87e-77	yes	down	4.27	4.12	5.34	8.62	72.25	78.42	81.11	76.36	5.5875	77.035
C2_06690C_B	C2_06690C_B	-	0.047	-4.42541	4.39e-219	4.06e-217	yes	down	5.17	2.99	4.63	3	98.52	105.96	103.72	112.16	3.9475	105.09
C2_06710W_A	C2_06710W_A	-	0.417	-1.26173	9.51e-19	3.65e-18	yes	down	6.01	5.17	5.05	6.66	16.58	19.52	15.45	17.51	5.7225	17.265
C2_06710W_B	C2_06710W_B	-	0.238	-2.0692	8.38e-53	8.6e-52	yes	down	3.07	3.1	3.16	3.67	16.36	17.25	16.91	18.42	3.25	17.235
C2_06720W_A	GRE2	-	0.172	-2.53682	6.41e-185	3.93e-183	yes	down	15.56	12.9	14.33	15.97	106.62	106.15	103.97	110.72	14.69	106.865
C2_06720W_B	C2_06720W_B	-	0.08	-3.63905	3.75e-244	4.33e-242	yes	down	6.83	7.68	8.55	7.59	121.44	126.02	113.18	120.57	7.6625	120.302
C2_06760C_A	C2_06760C_A	-	0.231	-2.11529	7.53e-15	2.41e-14	yes	down	0.65	0.59	0.56	0.52	3.08	2.6	4.04	3.11	0.58	3.2075
C2_06760C_B	C2_06760C_B	-	0.231	-2.11529	7.53e-15	2.41e-14	yes	down	0.65	0.59	0.56	0.52	3.08	2.6	4.04	3.11	0.58	3.2075
C2_06780C_A	C2_06780C_A	-	0.369	-1.43953	3.33e-05	6.16e-05	yes	down	0.37	0.26	0.27	0.37	0.74	1.12	1.42	1.06	0.3175	1.085
C2_06780C_B	C2_06780C_B	-	0.369	-1.43953	3.33e-05	6.16e-05	yes	down	0.37	0.26	0.27	0.37	0.74	1.12	1.42	1.06	0.3175	1.085
C2_06800C_B	C2_06800C_B	-	0.169	-2.56829	2.14e-10	5.57e-10	yes	down	0.74	0.31	1.09	0.24	4.88	2.86	5.15	4.46	0.595	4.3375
C2_06810C_A	RPL11	-	4.873	2.28478	2.77e-192	1.79e-190	yes	up	849.05	768.87	953.64	915.37	225.25	221.47	207.47	236.16	871.732	222.588
C2_06810C_B	C2_06810C_B	-	4.873	2.28478	2.77e-192	1.79e-190	yes	up	849.05	768.87	953.64	915.37	225.25	221.47	207.47	236.16	871.732	222.588
C2_06830C_A	FHL1	-	2.666	1.41453	1.11e-09	2.78e-09	yes	up	1.21	0.74	1.39	0.96	0.52	0.66	0.42	0.41	1.075	0.5025
C2_06840W_B	C2_06840W_B	-	0.059	-4.09541	0.0123232	0.0182703	yes	down	0	0	0	0	0.12	0.11	0.03	0.1	0	0.09
C2_06850W_A	C2_06850W_A	-	4.303	2.1053	1.3e-08	3.06e-08	yes	up	3.44	3.62	4.34	4.48	0.94	0.64	1.85	1.13	3.97	1.14
C2_06860W_A	LTE1	-	4.06	2.02135	2.07e-07	4.57e-07	yes	up	0.3	0.2	0.3	0.38	0.06	0.04	0.1	0.14	0.295	0.085
C2_06860W_B	C2_06860W_B	-	3.654	1.86951	2.79e-05	5.2e-05	yes	up	0.27	0.23	0.4	0.19	0.13	0.13	0.1	0.02	0.2725	0.095
C2_06870C_A	PST1	-	0.063	-3.97793	0	0	yes	down	33.69	26.55	33.26	31.77	602.78	588.29	602.21	663.44	31.3175	614.18
C2_06870C_B	C2_06870C_B	-	0.034	-4.87661	0	0	yes	down	19.95	14.39	13.66	20.13	641.44	602.71	588.74	664.73	17.0325	624.405
C2_06880C_A	PRB1	-	0.331	-1.59602	1.72e-33	1.1e-32	yes	down	17.9	15.79	13.01	15.55	54.78	68.19	60.04	55.47	15.5625	59.62
C2_06880C_B	C2_06880C_B	-	0.162	-2.62886	4.52e-93	9.5e-92	yes	down	10.03	7.06	6.77	6.28	55.65	62.15	59.29	56.72	7.535	58.4525
C2_06890C_B	C2_06890C_B	-	0.231	-2.11336	6.56e-45	5.6e-44	yes	down	10.97	10.84	8.04	8.58	54.36	54.83	51.83	49.75	9.6075	52.6925
C2_06920C_A	C2_06920C_A	-	4.495	2.16823	1.95e-55	2.12e-54	yes	up	29.74	24.88	31.56	30.71	7.84	10.34	7.49	6.77	29.2225	8.11
C2_06920C_B	C2_06920C_B	-	4.495	2.16823	1.95e-55	2.12e-54	yes	up	29.74	24.88	31.56	30.71	7.84	10.34	7.49	6.77	29.2225	8.11
C2_06930C_B	C2_06930C_B	-	0.199	-2.33263	0.0262503	0.0373954	yes	down	0	0.09	0.02	0	0.16	0.17	0.25	0.15	0.0275	0.1825
C2_06970W_A	AAH1	-	53.017	5.72839	5.55e-24	2.61e-23	yes	up	3.73	5.42	4.12	3.32	0.22	0.11	0	0.04	4.1475	0.0925
C2_06970W_B	C2_06970W_B	-	34.297	5.1	3.15e-23	1.45e-22	yes	up	5.01	2.28	3.56	4.02	0	0.34	0.14	0.04	3.7175	0.13
C2_06990W_A	C2_06990W_A	-	0.202	-2.31092	2.24e-11	6.14e-11	yes	down	0.24	0.18	0.25	0.24	1.62	1.45	1.2	1.42	0.2275	1.4225
C2_06990W_B	C2_06990W_B	-	0.124	-3.01074	1.84e-13	5.54e-13	yes	down	0.09	0.18	0.25	0.06	1.4	1.78	1.56	1.38	0.145	1.53
C2_07000W_A	C2_07000W_A	-	2.81	1.49082	2.7e-11	7.39e-11	yes	up	7.12	8.22	8.18	6.99	2.68	3.49	3.92	3.6	7.6275	3.4225
C2_07020C_B	C2_07020C_B	-	0.467	-1.09895	0.00178778	0.00288369	yes	down	0.97	0.25	0.67	0.62	1.33	1.7	1.7	1.82	0.6275	1.6375
C2_07030C_A	C2_07030C_A	-	2.137	1.09572	1.57e-32	9.65e-32	yes	up	42.96	39.19	47.28	42.28	24.22	24.95	27.31	24.21	42.9275	25.1725
C2_07060W_A	C2_07060W_A	-	2.119	1.08372	1.52e-10	3.99e-10	yes	up	15.5	14.06	14.65	12.15	7.2	10.43	8.88	7	14.09	8.3775
C2_07070W_A	C2_07070W_A	-	0.395	-1.34133	6.69e-05	0.00012096	yes	down	52.44	63.56	41.19	52.04	218.52	117.36	121.67	218.09	52.3075	168.91
C2_07070W_B	C2_07070W_B	-	0.098	-3.3562	0.00258096	0.00410847	yes	down	13.14	0.05	20.58	13.01	72.09	213.15	188.12	97.3	11.695	142.665
C2_07090C_B	C2_07090C_B	-	0.328	-1.60764	1.52e-22	6.84e-22	yes	down	2.68	1.78	3.73	2.51	10.51	10.94	10.3	8.54	2.675	10.0725
C2_07100W_A	SNF12	-	2.136	1.09519	3.14e-12	8.93e-12	yes	up	11.06	6.48	9.73	8.49	4.04	4.82	6.48	5.49	8.94	5.2075
C2_07120W_A	RFA2	-	2.188	1.12972	5.59e-30	3.19e-29	yes	up	57.39	52.35	65.79	61.65	31.87	33.51	31.7	38.63	59.295	33.9275
C2_07170C_B	C2_07170C_B	-	0.357	-1.486	0.000406123	0.000692063	yes	down	0.18	0.09	0.34	0.26	0.37	0.89	0.72	0.94	0.2175	0.73
C2_07180W_A	C2_07180W_A	-	2.367	1.2433	0.00753224	0.0114514	yes	up	1.46	1.57	0.81	1.6	0.77	0.54	0.54	1.07	1.36	0.73
C2_07210C_B	C2_07210C_B	-	0.385	-1.37588	1.42e-57	1.6e-56	yes	down	26.28	18.14	20.98	20.95	66.84	70.26	72.59	70.59	21.5875	70.07
C2_07240C_A	C2_07240C_A	-	0.487	-1.03895	0.000215564	0.00037647	yes	down	1.33	0.39	0.97	1.05	2.35	1.97	2.55	2.6	0.935	2.3675
C2_07240C_B	C2_07240C_B	-	0.203	-2.30295	1.57e-13	4.73e-13	yes	down	0.85	0.33	0.41	0.33	2.6	2.91	2.4	3.71	0.48	2.905
C2_07250C_A	C2_07250C_A	-	0.247	-2.01537	0.00425274	0.00664452	yes	down	0.78	0.55	0.35	0	3.04	3.04	2.11	0.47	0.42	2.165
C2_07250C_B	C2_07250C_B	-	0.073	-3.78106	0.00133183	0.0021701	yes	down	0	0	0.35	0.64	4.05	4.39	3.43	5.17	0.2475	4.26
C2_07270W_B	C2_07270W_B	-	0.331	-1.59493	2.03e-25	1e-24	yes	down	8.25	5.45	5.55	4.84	23.65	21.33	23.05	22.9	6.0225	22.7325
C2_07280W_B	C2_07280W_B	-	0.388	-1.36657	0.00448876	0.00700064	yes	down	0.14	0.07	0.26	0.23	0.49	0.6	0.59	0.46	0.175	0.535
C2_07290W_A	C2_07290W_A	-	3.852	1.94579	8.98e-84	1.63e-82	yes	up	100.82	86.09	87.89	92.1	29.59	29.48	27.88	32.74	91.725	29.9225
C2_07300C_A	RPA12	-	7.161	2.8402	2.41e-19	9.52e-19	yes	up	19.19	13.49	30.39	24.45	4.46	3.38	2.96	3.91	21.88	3.6775
C2_07300C_B	C2_07300C_B	-	3.76	1.91073	3.23e-08	7.44e-08	yes	up	12.64	10.45	11.96	12.68	4.46	2.54	2.36	6.15	11.9325	3.8775
C2_07340W_A	NOC4	-	3.631	1.86038	3.14e-30	1.8e-29	yes	up	5.71	4.44	6.86	5.11	1.52	1.77	2.31	2.02	5.53	1.905
C2_07350W_A	MCM3	-	2.156	1.10837	6.68e-20	2.71e-19	yes	up	6.91	4.38	6.55	5.87	3.19	3.63	3.07	3.8	5.9275	3.4225
C2_07380W_A	SSC1	-	0.491	-1.02738	1.12e-18	4.3e-18	yes	down	105.91	111.55	98.44	99.42	276.61	265.89	260.5	271.78	103.83	268.695
C2_07380W_B	C2_07380W_B	-	0.222	-2.17223	1.51e-61	1.86e-60	yes	down	51.73	57.62	46.54	51.34	310.04	282.57	300.07	296.88	51.8075	297.39
C2_07390C_A	C2_07390C_A	-	0.347	-1.52801	8.49e-70	1.2e-68	yes	down	7.23	6.54	7.65	7.38	26.06	24.4	27	26.95	7.2	26.1025
C2_07390C_B	C2_07390C_B	-	0.181	-2.46501	1.01e-131	3.61e-130	yes	down	3.88	3.74	3.91	4.37	27.92	27.75	29.14	26.09	3.975	27.725
C2_07400C_A	2023-04-01	-	0.31	-1.68772	1.23e-89	2.42e-88	yes	down	197.28	180.08	181.73	188.65	748.9	785.42	770.83	733.09	186.935	759.56
C2_07400C_B	C2_07400C_B	-	0.159	-2.65548	1.81e-195	1.22e-193	yes	down	109.71	104.67	104.54	107.33	843.87	877.12	865.64	804.57	106.562	847.8
C2_07410W_A	C2_07410W_A	-	0.16	-2.64119	7.55e-81	1.29e-79	yes	down	6.41	5.41	5.16	3.97	40.7	44.93	39.12	39.64	5.2375	41.0975
C2_07410W_B	C2_07410W_B	-	0.08	-3.6474	3.52e-140	1.36e-138	yes	down	2.25	2.05	2.96	3.72	41.03	43.26	46.2	42.41	2.745	43.225
C2_07420W_A	C2_07420W_A	-	3.418	1.77302	2.42e-76	3.84e-75	yes	up	253.45	234.74	244.99	256.19	93.74	88.18	84.32	97.14	247.343	90.845
C2_07420W_B	C2_07420W_B	-	2.122	1.08572	4e-22	1.77e-21	yes	up	99.7	106.29	103.85	108.2	63.91	61.24	63.47	59.75	104.51	62.0925
C2_07430C_A	C2_07430C_A	-	0.483	-1.04904	1.58e-11	4.37e-11	yes	down	12.99	15.13	11.71	11.75	31.87	37.17	32.27	34.54	12.895	33.9625
C2_07430C_B	C2_07430C_B	-	0.214	-2.22291	6.51e-59	7.53e-58	yes	down	6.39	5.96	4.82	6.52	34.66	36.96	33.44	34.83	5.9225	34.9725
C2_07440C_A	C2_07440C_A	-	0.222	-2.17198	3.35e-55	3.6e-54	yes	down	2.74	1.65	2.14	2.82	12.63	14	13.06	12.98	2.3375	13.1675
C2_07440C_B	C2_07440C_B	-	0.081	-3.62756	2.25e-78	3.67e-77	yes	down	1.04	0.58	1.36	0.55	12.14	13.06	13.64	14.79	0.8825	13.4075
C2_07450C_A	RCL1	-	0.283	-1.81987	3.91e-52	3.95e-51	yes	down	5.41	4.82	6.43	4.98	21.18	26.58	23.09	24.72	5.41	23.8925
C2_07450C_B	C2_07450C_B	-	0.168	-2.57068	2.8e-35	1.88e-34	yes	down	2.3	0.98	2.32	1.14	11.31	12.88	13.44	11.52	1.685	12.2875
C2_07470W_A	YCS4	-	2.812	1.49177	2.02e-15	6.63e-15	yes	up	2.23	1.54	3.02	2.51	0.79	1.18	0.98	1.17	2.325	1.03
C2_07480W_B	C2_07480W_B	-	0.44	-1.18505	7.93e-17	2.79e-16	yes	down	9.9	9.87	7.67	8.77	26.46	28.05	26.88	23.31	9.0525	26.175
C2_07490W_B	C2_07490W_B	-	0.428	-1.22586	9.79e-17	3.42e-16	yes	down	11.9	14.41	15.81	13.16	45.87	43.94	38.78	34.61	13.82	40.8
C2_07500C_B	C2_07500C_B	-	0.447	-1.16019	0.000443248	0.000752869	yes	down	1.08	0.39	0.79	1.18	2.58	2.42	2.16	2.23	0.86	2.3475
C2_07510W_A	C2_07510W_A	-	0.496	-1.01087	1.24e-10	3.27e-10	yes	down	6.22	3.65	4.63	4.71	11.31	12.3	12.12	12.41	4.8025	12.035
C2_07510W_B	C2_07510W_B	-	0.267	-1.9069	7.69e-34	4.94e-33	yes	down	3.3	2.7	3.25	3.09	12.98	14.63	15.63	14.64	3.085	14.47
C2_07530C_B	C2_07530C_B	-	0.109	-3.19621	0.00911266	0.0137101	yes	down	0	0	0	0.08	0.22	0.4	0.14	0.16	0.02	0.23
C2_07550W_A	C2_07550W_A	-	2.222	1.15178	2.06e-23	9.56e-23	yes	up	234.03	239.31	212.52	215.8	121.01	130.3	132.4	128.68	225.415	128.097
C2_07560W_A	SWR1	-	2.478	1.30945	6.8e-13	2e-12	yes	up	1.98	1.06	2.3	1.78	0.77	0.8	1.01	0.97	1.78	0.8875
C2_07570W_A	RNR22	-	9.876	3.30399	2.26e-140	8.84e-139	yes	up	348.48	375.95	336.41	353.45	47.69	45.82	38.68	49.28	353.572	45.3675
C2_07570W_B	C2_07570W_B	-	3.778	1.91746	2.2e-49	2.09e-48	yes	up	168.56	173.53	153.69	162.13	55.45	46.61	57.43	61.18	164.477	55.1675
C2_07580W_A	C2_07580W_A	-	0.382	-1.38964	8.72e-08	1.96e-07	yes	down	1.94	0.91	0.94	0.9	3.61	3.69	3.82	4.14	1.1725	3.815
C2_07580W_B	C2_07580W_B	-	0.271	-1.88105	2.55e-15	8.34e-15	yes	down	0.99	0.56	1.08	0.7	3.61	3.69	4.31	3.54	0.8325	3.7875
C2_07620W_A	C2_07620W_A	-	0.186	-2.4266	8.18e-10	2.07e-09	yes	down	0.2	0.13	0.12	0.15	1.17	0.76	1.17	0.99	0.15	1.0225
C2_07620W_B	C2_07620W_B	-	0.111	-3.16962	8.17e-06	1.6e-05	yes	down	0	0.04	0.02	0.07	0.41	0.33	0.48	0.51	0.0325	0.4325
C2_07630C_A	C2_07630C_A	-	0.311	-1.68546	2.17e-84	3.96e-83	yes	down	280.97	250.94	271.58	300.8	1046.62	1048.93	1137.5	1153.63	276.072	1096.67
C2_07630C_B	C2_07630C_B	-	0.208	-2.26445	2.79e-124	9.02e-123	yes	down	88.07	88.79	103.72	107.16	535.34	585.12	591.86	587.75	96.935	575.018
C2_07640W_A	C2_07640W_A	-	0.186	-2.42765	1.86e-150	8.04e-149	yes	down	5.55	4	5.36	4.31	33.65	31.72	32.7	31.06	4.805	32.2825
C2_07640W_B	C2_07640W_B	-	0.078	-3.67802	2.79e-206	2.15e-204	yes	down	1.71	1.44	1.79	1.98	29.17	28.66	27.09	25.93	1.73	27.7125
C2_07660W_A	PDS5	-	5.969	2.57753	5.36e-35	3.57e-34	yes	up	3.17	1.65	3.55	2.74	0.53	0.45	0.56	0.75	2.7775	0.5725
C2_07660W_B	C2_07660W_B	-	2.515	1.33053	4.83e-12	1.37e-11	yes	up	1.59	0.94	1.97	1.63	0.7	0.69	0.77	0.85	1.5325	0.7525
C2_07690W_A	C2_07690W_A	-	0.282	-1.82755	0.000448948	0.000762228	yes	down	0.38	0.06	0.65	0.1	1.64	1.32	1.18	0.99	0.2975	1.2825
C2_07690W_B	C2_07690W_B	-	0.234	-2.09326	0.000112473	0.000199827	yes	down	0.22	0.18	0.15	0.03	0.82	0.54	1.01	0.74	0.145	0.7775
C2_07700C_A	C2_07700C_A	-	6.833	2.77244	0.0349367	0.0488431	yes	up	1.56	0.34	3.89	4.27	0	0	1.63	0	2.515	0.4075
C2_07720C_A	C2_07720C_A	-	0.433	-1.20711	1.09e-08	2.59e-08	yes	down	1.87	1.52	1.22	1.63	4.69	5.87	4.27	3.37	1.56	4.55
C2_07720C_B	C2_07720C_B	-	0.157	-2.67271	4.26e-46	3.77e-45	yes	down	0.53	0.5	0.65	0.47	3.98	4.29	4.69	4.2	0.5375	4.29
C2_07730W_B	C2_07730W_B	-	0.479	-1.06045	7.95e-32	4.82e-31	yes	down	9.33	6.71	8.3	9	21.76	21.36	21.34	22.56	8.335	21.755
C2_07740W_A	C2_07740W_A	-	2.243	1.16549	6.79e-16	2.28e-15	yes	up	5.28	3.02	6.22	4.84	2.68	2.43	2.86	2.69	4.84	2.665
C2_07750W_A	RHO2	-	0.383	-1.38317	4.94e-21	2.1e-20	yes	down	9.55	9.26	9.61	7.78	29.56	30.42	29.37	28.82	9.05	29.5425
C2_07750W_B	C2_07750W_B	-	0.383	-1.38317	4.94e-21	2.1e-20	yes	down	9.55	9.26	9.61	7.78	29.56	30.42	29.37	28.82	9.05	29.5425
C2_07760W_A	C2_07760W_A	-	0.297	-1.75139	5.74e-32	3.49e-31	yes	down	6.18	3.12	5.81	5.21	22.08	20.74	18.9	22.6	5.08	21.08
C2_07760W_B	C2_07760W_B	-	0.176	-2.50254	1.98e-67	2.69e-66	yes	down	3.13	2.2	3.21	2.41	18.02	18.32	22.84	18.18	2.7375	19.34
C2_07790C_A	C2_07790C_A	-	0.101	-3.30534	5.66e-29	3.12e-28	yes	down	0.95	0.84	0.77	0.47	9.34	11.69	7.95	9.08	0.7575	9.515
C2_07790C_B	C2_07790C_B	-	0.208	-2.26421	1.35e-08	3.19e-08	yes	down	0.32	0.71	0.46	0.53	3.17	3.46	2.73	2.83	0.505	3.0475
C2_07810W_B	C2_07810W_B	-	0.352	-1.50646	3.19e-17	1.14e-16	yes	down	3.4	1.82	3.32	2.32	7.62	11.14	9.01	10.39	2.715	9.54
C2_07820C_B	C2_07820C_B	-	0.302	-1.72672	9.37e-40	6.97e-39	yes	down	4.33	3.8	4.31	3.62	15.58	17.19	18.02	15.9	4.015	16.6725
C2_07830W_B	C2_07830W_B	-	0.287	-1.8026	8.06e-42	6.34e-41	yes	down	3.12	3.85	3.57	3.39	15.45	15.54	15.69	15.11	3.4825	15.4475
C2_07840W_A	C2_07840W_A	-	7.395	2.88646	0.0169575	0.0247802	yes	up	0.34	0	0.22	0.31	0	0.09	0.05	0	0.2175	0.035
C2_07860W_B	C2_07860W_B	-	0.361	-1.46856	1.46e-22	6.58e-22	yes	down	3.19	2.21	2.21	2.52	8.44	9.53	8.51	8.72	2.5325	8.8
C2_07880W_B	C2_07880W_B	-	0.366	-1.44959	8.5e-18	3.11e-17	yes	down	1.79	1.79	2.26	2.25	5.85	7.19	8.16	6.63	2.0225	6.9575
C2_07890W_B	C2_07890W_B	-	0.49	-1.0286	1.36e-17	4.93e-17	yes	down	6.89	5.93	8.05	7.79	20.51	17.95	17.38	17.25	7.165	18.2725
C2_07900W_A	GDH2	-	0.066	-3.93207	0	0	yes	down	14.22	10.94	13.81	12.08	240.12	238.66	256.92	240.26	12.7625	243.99
C2_07900W_B	C2_07900W_B	-	0.035	-4.83082	0	0	yes	down	9.13	6.94	8.51	7.45	291.67	277.28	294.38	278.67	8.0075	285.5
C2_07910C_A	C2_07910C_A	-	3.524	1.81718	4.31e-05	7.91e-05	yes	up	129.17	144.58	138.77	117.6	20.75	25.98	62.07	57	132.53	41.45
C2_07910C_B	C2_07910C_B	-	3.524	1.81718	4.31e-05	7.91e-05	yes	up	129.17	144.58	138.77	117.6	20.75	25.98	62.07	57	132.53	41.45
C2_07930C_B	C2_07930C_B	-	0.325	-1.62048	2.06e-20	8.52e-20	yes	down	3.7	4.01	3.15	3.55	15.41	15.25	15.3	10.45	3.6025	14.1025
C2_07950W_B	C2_07950W_B	-	0.291	-1.78325	2.55e-76	4.05e-75	yes	down	17.22	11.76	14.23	13.43	56.66	67.38	59.99	59.32	14.16	60.8375
C2_07980W_B	C2_07980W_B	-	0.374	-1.41851	3.37e-25	1.65e-24	yes	down	5.69	5.3	6.65	5.13	20.47	18.54	17.79	19.12	5.6925	18.98
C2_08000C_A	KRE30	-	6.829	2.77166	4.62e-80	7.8e-79	yes	up	22.94	17	28.19	19.94	4.28	3.83	4.91	3.04	22.0175	4.015
C2_08000C_B	C2_08000C_B	-	4.28	2.09754	3.21e-43	2.63e-42	yes	up	17.36	8.9	14.1	14.72	3.48	4.24	4.67	3.58	13.77	3.9925
C2_08030W_A	C2_08030W_A	-	0.467	-1.10005	1.1e-05	2.12e-05	yes	down	3.6	3.64	2.87	3.82	8.93	10.75	9.91	7.92	3.4825	9.3775
C2_08030W_B	C2_08030W_B	-	0.467	-1.10005	1.1e-05	2.12e-05	yes	down	3.6	3.64	2.87	3.82	8.93	10.75	9.91	7.92	3.4825	9.3775
C2_08040C_A	RPS10	-	3.272	1.71028	1.09e-45	9.51e-45	yes	up	2879.25	3291.03	3176.72	3313.29	1249.17	1134.18	1067.69	1364.83	3165.07	1203.97
C2_08040C_B	C2_08040C_B	-	3.272	1.71028	1.09e-45	9.51e-45	yes	up	2879.25	3291.03	3176.72	3313.29	1249.17	1134.18	1067.69	1364.83	3165.07	1203.97
C2_08050C_A	SIT1	-	0.354	-1.49622	3.77e-21	1.61e-20	yes	down	1.66	1.45	1.47	1.43	5.81	5.56	5.18	4.83	1.5025	5.345
C2_08050C_B	C2_08050C_B	-	0.354	-1.49622	3.77e-21	1.61e-20	yes	down	1.66	1.45	1.47	1.43	5.81	5.56	5.18	4.83	1.5025	5.345
C2_08055W_A	RPR1	-	0.106	-3.238	2.54e-37	1.79e-36	yes	down	7.52	4.69	4.72	5.8	65.35	66.92	80.69	55.94	5.6825	67.225
C2_08055W_B	C2_08055W_B	-	0.106	-3.238	2.54e-37	1.79e-36	yes	down	7.52	4.69	4.72	5.8	65.35	66.92	80.69	55.94	5.6825	67.225
C2_08060W_A	C2_08060W_A	-	0.258	-1.95587	3.95e-08	9.07e-08	yes	down	19.05	22	30.88	12.94	92.66	106.91	100.38	94.28	21.2175	98.5575
C2_08060W_B	C2_08060W_B	-	0.258	-1.95587	3.95e-08	9.07e-08	yes	down	19.05	22	30.88	12.94	92.66	106.91	100.38	94.28	21.2175	98.5575
C2_08080C_A	IFM3	-	0.349	-1.52019	9.06e-16	3.02e-15	yes	down	4.64	2.09	4.24	2.85	12.26	11.96	12.64	12.01	3.455	12.2175
C2_08080C_B	C2_08080C_B	-	0.349	-1.52019	9.06e-16	3.02e-15	yes	down	4.64	2.09	4.24	2.85	12.26	11.96	12.64	12.01	3.455	12.2175
C2_08090W_A	C2_08090W_A	-	0.185	-2.43241	7.62e-13	2.24e-12	yes	down	1.39	1.38	1.28	0.62	7.62	8.73	8.03	6.62	1.1675	7.75
C2_08090W_B	C2_08090W_B	-	0.185	-2.43241	7.62e-13	2.24e-12	yes	down	1.39	1.38	1.28	0.62	7.62	8.73	8.03	6.62	1.1675	7.75
C2_08100W_A	C2_08100W_A	-	0.219	-2.19071	2.77e-203	2.04e-201	yes	down	29.54	22.22	25.74	25.86	142.16	146.86	149.44	152.4	25.84	147.715
C2_08100W_B	C2_08100W_B	-	0.117	-3.09995	0	0	yes	down	18.59	14.95	16.99	16.6	182.01	182.94	171.45	184.29	16.7825	180.173
C2_08110W_A	RAD57	-	0.358	-1.48153	9.19e-15	2.93e-14	yes	down	2.07	1.1	2.61	2.44	6.45	7.15	8.1	6.68	2.055	7.095
C2_08110W_B	C2_08110W_B	-	0.107	-3.22875	7.75e-46	6.81e-45	yes	down	0.43	0.67	0.56	0.52	5.68	6.23	7.88	6.29	0.545	6.52
C2_08120W_A	MAF1	-	0.424	-1.23905	4.41e-24	2.09e-23	yes	down	11.52	9.69	9.55	8.24	28.36	27.57	31.23	28.55	9.75	28.9275
C2_08120W_B	C2_08120W_B	-	0.21	-2.25124	9.68e-84	1.75e-82	yes	down	7.24	5	6.06	5.57	37.99	36.79	32.33	34.71	5.9675	35.455
C2_08130W_A	ARA1	-	0.372	-1.42828	2.41e-42	1.93e-41	yes	down	30.54	32.18	37.24	33.26	105.7	112.31	107.99	125.24	33.305	112.81
C2_08130W_B	C2_08130W_B	-	0.173	-2.53241	1.51e-96	3.34e-95	yes	down	18.19	15.08	13.09	17.24	118.32	111.65	115.07	118.43	15.9	115.868
C2_08140C_B	C2_08140C_B	-	0.406	-1.30013	4.17e-35	2.79e-34	yes	down	12.51	12.94	13.31	12.89	39.57	36.81	41.22	43.28	12.9125	40.22
C2_08150W_B	C2_08150W_B	-	0.051	-4.30269	0.00760915	0.0115566	yes	down	0	0	0	0	0.57	0.08	0.32	0.23	0	0.3
C2_08170W_A	C2_08170W_A	-	0.17	-2.5529	1.5e-30	8.65e-30	yes	down	0.69	0.44	0.64	0.72	4.23	4.79	5.03	4.36	0.6225	4.6025
C2_08170W_B	C2_08170W_B	-	0.17	-2.5529	1.5e-30	8.65e-30	yes	down	0.69	0.44	0.64	0.72	4.23	4.79	5.03	4.36	0.6225	4.6025
C2_08180C_A	C2_08180C_A	-	3.406	1.76806	0.00313699	0.00495939	yes	up	1.7	0.56	2.01	1.27	0	0.55	0.84	0.62	1.385	0.5025
C2_08190W_B	C2_08190W_B	-	0.487	-1.03716	8.04e-34	5.17e-33	yes	down	22.3	18.15	24.92	19.36	48.94	58.75	54.31	55.48	21.1825	54.37
C2_08200W_B	C2_08200W_B	-	0.375	-1.41557	1.35e-30	7.84e-30	yes	down	9.18	8.71	12.61	11.36	33.11	35.31	33.1	37.85	10.465	34.8425
C2_08240W_B	C2_08240W_B	-	0.369	-1.43986	4.25e-51	4.23e-50	yes	down	3.26	2.28	2.83	2.47	9.01	9.77	9.36	8.69	2.71	9.2075
C2_08260W_A	C2_08260W_A	-	0.074	-3.7497	9.62e-32	5.81e-31	yes	down	1.94	3.61	7.41	4.16	51.39	84.51	73.53	68.77	4.28	69.55
C2_08260W_B	C2_08260W_B	-	0.036	-4.80505	2.42e-15	7.92e-15	yes	down	0.39	0.36	0.44	1.89	31.55	30.05	23.22	19.92	0.77	26.185
C2_08270C_B	C2_08270C_B	-	0.307	-1.70444	1.68e-07	3.73e-07	yes	down	0.46	0.48	0.59	0.47	2.33	1.82	1.67	2.39	0.5	2.0525
C2_08280W_A	EAF3	-	2.621	1.38997	5.22e-09	1.26e-08	yes	up	2.43	2.39	3.24	3.18	1.15	1.33	1.48	1.37	2.81	1.3325
C2_08280W_B	C2_08280W_B	-	2.621	1.38997	5.22e-09	1.26e-08	yes	up	2.43	2.39	3.24	3.18	1.15	1.33	1.48	1.37	2.81	1.3325
C2_08290C_A	UCF1	-	0.209	-2.25815	4.82e-19	1.88e-18	yes	down	796.03	994.19	628.78	639.85	4468.3	4821.65	4720.41	4710.36	764.712	4680.18
C2_08290C_B	C2_08290C_B	-	0.109	-3.19601	3.83e-36	2.64e-35	yes	down	339.12	436.66	275.5	287.65	3863.1	4006.75	4082.16	3750.45	334.733	3925.61
C2_08300C_B	C2_08300C_B	-	0.003	-8.45407	5.71e-15	1.84e-14	yes	down	0	0	0	0	7.18	11.19	4.6	9.75	0	8.18
C2_08320C_A	C2_08320C_A	-	9.079	3.18245	2.33e-09	5.72e-09	yes	up	3.17	1.44	2.83	2.65	0.19	0.4	0.49	0.29	2.5225	0.3425
C2_08320C_B	C2_08320C_B	-	4.334	2.11574	0.00202836	0.00326079	yes	up	0.75	1.36	0.94	1.25	0.38	0.6	0.1	0.19	1.075	0.3175
C2_08330W_A	C2_08330W_A	-	0.211	-2.24653	5.13e-82	8.95e-81	yes	down	4.49	3.55	5.66	4.64	25.65	28.19	27.67	27.01	4.585	27.13
C2_08330W_B	C2_08330W_B	-	0.169	-2.56649	3.43e-43	2.8e-42	yes	down	2.31	1.94	1.4	2.66	15.8	15.36	15.36	15.63	2.0775	15.5375
C2_08340C_A	C2_08340C_A	-	0.104	-3.26042	0.0170397	0.0248943	yes	down	0	0.29	0	0	1.03	0.8	1.15	0.71	0.0725	0.9225
C2_08340C_B	C2_08340C_B	-	0.04	-4.66157	0.000524011	0.000884421	yes	down	0	0.14	0	0	0.41	1.07	1.72	2.59	0.035	1.4475
C2_08390W_A	C2_08390W_A	-	0.263	-1.92568	5.67e-76	8.92e-75	yes	down	12.31	11.16	10.73	11.55	53.63	59.1	55.87	50.63	11.4375	54.8075
C2_08390W_B	C2_08390W_B	-	0.159	-2.65677	4.51e-122	1.43e-120	yes	down	8.75	6.74	6.82	6.02	54.92	58.14	58.6	52.5	7.0825	56.04
C2_08420W_B	C2_08420W_B	-	0.363	-1.46322	1.38e-17	5.01e-17	yes	down	2.24	1.61	2.14	1.99	6.56	7.39	6.65	6.84	1.995	6.86
C2_08460C_A	C2_08460C_A	-	0.368	-1.443	1.55e-09	3.85e-09	yes	down	3.39	2.92	3.32	3.79	10.6	12.18	11.87	11	3.355	11.4125
C2_08460C_B	C2_08460C_B	-	0.368	-1.443	1.55e-09	3.85e-09	yes	down	3.39	2.92	3.32	3.79	10.6	12.18	11.87	11	3.355	11.4125
C2_08490W_B	C2_08490W_B	-	0.352	-1.50533	5.3e-16	1.79e-15	yes	down	1.77	0.98	2.3	1.7	4.75	5.74	6.31	6.92	1.6875	5.93
C2_08510W_A	C2_08510W_A	-	0.281	-1.83207	2.14e-08	4.98e-08	yes	down	1.17	1.06	0.97	1.09	4.39	6.95	4.32	3.49	1.0725	4.7875
C2_08510W_B	C2_08510W_B	-	0.127	-2.98063	4.91e-56	5.38e-55	yes	down	2.05	1.33	1.94	2.26	17.93	19.97	19.07	17.67	1.895	18.66
C2_08530C_A	C2_08530C_A	-	3.4	1.76553	0.000327528	0.000561797	yes	up	0.57	0.2	0.29	0.38	0.12	0.15	0.18	0.09	0.36	0.135
C2_08540C_A	C2_08540C_A	-	3.052	1.6097	1.51e-09	3.75e-09	yes	up	3.07	1.81	2.99	2.91	1.25	1.13	0.82	1.15	2.695	1.0875
C2_08550C_A	MSU1	-	3.388	1.76024	1.14e-09	2.87e-09	yes	up	0.58	0.45	0.51	0.61	0.18	0.19	0.19	0.23	0.5375	0.1975
C2_08560W_A	SMC2	-	9.032	3.17509	4.67e-35	3.11e-34	yes	up	2.07	1.18	2.95	2.54	0.25	0.35	0.3	0.3	2.185	0.3
C2_08560W_B	C2_08560W_B	-	3.942	1.97908	5.17e-13	1.53e-12	yes	up	1.27	0.63	1.51	0.79	0.3	0.3	0.33	0.39	1.05	0.33
C2_08580W_A	C2_08580W_A	-	0.259	-1.94901	1.66e-07	3.69e-07	yes	down	0.73	0.19	0.38	0.36	2.23	2.45	1.86	1.45	0.415	1.9975
C2_08580W_B	C2_08580W_B	-	0.076	-3.72432	8.97e-16	2.99e-15	yes	down	0.1	0.06	0.25	0.09	1.85	1.76	2.09	2.1	0.125	1.95
C2_08600W_A	GTR1	-	0.474	-1.07748	9.01e-06	1.75e-05	yes	down	1.37	0.94	1.55	1.18	2.75	3.07	3.38	4.08	1.26	3.32
C2_08620W_B	C2_08620W_B	-	0.335	-1.57655	5.14e-08	1.17e-07	yes	down	1.19	0.99	1.6	2.88	5.34	7.64	4.99	6.88	1.665	6.2125
C2_08630C_A	C2_08630C_A	-	0.429	-1.22095	3.03e-18	1.14e-17	yes	down	4.98	4.25	7.33	6.81	16.27	17.03	17.91	16.77	5.8425	16.995
C2_08630C_B	C2_08630C_B	-	0.316	-1.65976	7.81e-18	2.86e-17	yes	down	3.99	3.86	2.65	2.72	11.93	13.14	12.24	15.77	3.305	13.27
C2_08640C_A	PST2	-	0.051	-4.2814	0	0	yes	down	27.18	23.81	26.31	21.65	594.45	623.42	579.02	604.58	24.7375	600.367
C2_08640C_B	C2_08640C_B	-	0.045	-4.46476	0	0	yes	down	20.11	16.25	18.46	19.8	510.57	542.24	493.27	510.05	18.655	514.033
C2_08660C_A	C2_08660C_A	-	0.227	-2.13959	9.41e-17	3.29e-16	yes	down	0.4	0.2	0.44	0.53	2.06	2.22	2.41	1.94	0.3925	2.1575
C2_08660C_B	C2_08660C_B	-	0.227	-2.13959	9.41e-17	3.29e-16	yes	down	0.4	0.2	0.44	0.53	2.06	2.22	2.41	1.94	0.3925	2.1575
C2_08680W_A	MSH3	-	2.874	1.52287	5.75e-06	1.14e-05	yes	up	1.93	0.77	2.59	1.66	0.32	1.01	0.67	0.96	1.7375	0.74
C2_08690C_A	C2_08690C_A	-	0.491	-1.02559	0.00243549	0.00389031	yes	down	0.56	0.22	0.67	0.52	0.88	1.38	1.29	1.44	0.4925	1.2475
C2_08690C_B	C2_08690C_B	-	0.491	-1.02559	0.00243549	0.00389031	yes	down	0.56	0.22	0.67	0.52	0.88	1.38	1.29	1.44	0.4925	1.2475
C2_08700C_A	C2_08700C_A	-	0.259	-1.951	1.52e-16	5.26e-16	yes	down	21.53	24.01	10.67	23.51	89.38	105.19	108.27	90.35	19.93	98.2975
C2_08700C_B	C2_08700C_B	-	0.089	-3.49379	0.00130591	0.00212901	yes	down	4.78	4	11.75	0	72.37	59.52	86.98	60.22	5.1325	69.7725
C2_08710W_A	PEX17	-	0.383	-1.38464	1.86e-09	4.6e-09	yes	down	4.04	2.08	4.05	5.41	11.65	11.3	15.55	11.76	3.895	12.565
C2_08710W_B	C2_08710W_B	-	0.201	-2.31233	8.54e-30	4.84e-29	yes	down	2.12	1.78	2.99	2.1	12.13	13.83	16.74	12.86	2.2475	13.89
C2_08730W_A	MFG1	-	0.457	-1.13042	8.99e-05	0.000160921	yes	down	0.61	0.45	0.8	0.38	1.1	1.21	1.95	1.84	0.56	1.525
C2_08730W_B	C2_08730W_B	-	0.324	-1.62491	1.89e-05	3.58e-05	yes	down	0.33	0.15	0.16	0.15	0.49	0.86	0.76	0.89	0.1975	0.75
C2_08740W_A	C2_08740W_A	-	0.379	-1.39952	2.1e-06	4.3e-06	yes	down	0.73	0.56	0.71	0.43	1.38	1.56	2.47	2.57	0.6075	1.995
C2_08740W_B	C2_08740W_B	-	0.16	-2.64714	2.74e-22	1.22e-21	yes	down	0.27	0.39	0.34	0.63	3.29	3.66	2.97	3.1	0.4075	3.255
C2_08770C_A	C2_08770C_A	-	0.448	-1.15682	8.75e-06	1.7e-05	yes	down	12.76	11.93	11.74	13.37	42.48	38.03	32.78	23.59	12.45	34.22
C2_08770C_B	C2_08770C_B	-	0.315	-1.66688	2.66e-05	4.96e-05	yes	down	4.58	3.28	3.35	2.85	14.48	11.34	18.68	10.05	3.515	13.6375
C2_08800C_B	C2_08800C_B	-	0.472	-1.08224	1.75e-32	1.07e-31	yes	down	9.3	6.56	8.03	8.07	20.19	21.06	21.06	22.36	7.99	21.1675
C2_08820C_A	SPO11	-	0.213	-2.22997	0.0215244	0.0310013	yes	down	0	0.16	0.09	0.04	0.12	0.53	0.4	0.76	0.0725	0.4525
C2_08820C_B	C2_08820C_B	-	0.07	-3.84055	0.000455988	0.000773743	yes	down	0	0	0	0.12	0.65	0.7	0.33	0.62	0.03	0.575
C2_08830W_A	C2_08830W_A	-	0.371	-1.43	4.15e-41	3.21e-40	yes	down	12.95	10.99	11.55	12.3	39.96	44.27	39.78	37.74	11.9475	40.4375
C2_08830W_B	C2_08830W_B	-	0.196	-2.35096	7.03e-76	1.1e-74	yes	down	6.63	6.35	6.54	6.18	43.61	44.34	40.45	36.16	6.425	41.14
C2_08840W_A	C2_08840W_A	-	3.076	1.6212	1.76e-15	5.82e-15	yes	up	30.14	26.02	43.45	36.94	12.34	17.01	13.96	10.88	34.1375	13.5475
C2_08840W_B	C2_08840W_B	-	3.076	1.6212	1.76e-15	5.82e-15	yes	up	30.14	26.02	43.45	36.94	12.34	17.01	13.96	10.88	34.1375	13.5475
C2_08850C_B	C2_08850C_B	-	0.373	-1.42419	2.68e-39	1.97e-38	yes	down	10.27	10.18	11.14	9.05	32.46	36.13	35.87	32.83	10.16	34.3225
C2_08860W_A	C2_08860W_A	-	2.235	1.16058	3.01e-15	9.81e-15	yes	up	6.43	4.12	6.98	6.21	2.94	3.63	2.77	3.84	5.935	3.295
C2_08870C_A	PIR1	-	0.45	-1.15295	3.03e-15	9.88e-15	yes	down	240.17	250.58	180.97	209.24	639.04	604.08	607.42	643.85	220.24	623.597
C2_08870C_B	C2_08870C_B	-	0.229	-2.12588	6.87e-41	5.27e-40	yes	down	124.18	137.57	92.29	106.46	643.47	629.25	636.02	658.37	115.125	641.778
C2_08880W_A	BUD20	-	0.104	-3.25922	0.0349761	0.0488868	yes	down	0	0.27	0	0	1.7	0.71	0.66	0.89	0.0675	0.99
C2_08880W_B	C2_08880W_B	-	0.104	-3.25922	0.0349761	0.0488868	yes	down	0	0.27	0	0	1.7	0.71	0.66	0.89	0.0675	0.99
C2_08890W_B	C2_08890W_B	-	0.067	-3.89444	0.00535816	0.00828343	yes	down	0	0.06	0	0	0.54	0.29	0.04	0.35	0.015	0.305
C2_08910C_B	C2_08910C_B	-	0.307	-1.70425	8.03e-14	2.46e-13	yes	down	1.11	0.59	1.52	0.92	3.37	3.93	4.55	4.79	1.035	4.16
C2_08920W_A	C2_08920W_A	-	0.305	-1.71506	2.49e-24	1.19e-23	yes	down	4.58	3.53	3.98	3.96	19.26	15.17	19.81	11.81	4.0125	16.5125
C2_08920W_B	C2_08920W_B	-	0.001	-10.7717	4.25e-19	1.66e-18	yes	down	0	0	0	0	3.2	9.81	5.27	13.29	0	7.8925
C2_08940C_A	VPS28	-	0.247	-2.01996	3.2e-39	2.35e-38	yes	down	5.11	3.17	4.21	3.85	20.06	21.92	22.14	18.53	4.085	20.6625
C2_08940C_B	C2_08940C_B	-	0.247	-2.01996	3.2e-39	2.35e-38	yes	down	5.11	3.17	4.21	3.85	20.06	21.92	22.14	18.53	4.085	20.6625
C2_08950W_A	C2_08950W_A	-	0.056	-4.15711	6.31e-145	2.57e-143	yes	down	4.42	5.24	4.41	3.57	97.77	106.4	102.63	88.93	4.41	98.9325
C2_08950W_B	C2_08950W_B	-	0.056	-4.15711	6.31e-145	2.57e-143	yes	down	4.42	5.24	4.41	3.57	97.77	106.4	102.63	88.93	4.41	98.9325
C2_08960C_B	C2_08960C_B	-	0.401	-1.31765	5.33e-11	1.43e-10	yes	down	1.55	1.58	1.76	1.42	4.42	4.8	6.39	4.2	1.5775	4.9525
C2_08980C_B	C2_08980C_B	-	0.209	-2.25659	1.74e-27	9.17e-27	yes	down	0.43	0.25	0.36	0.26	1.63	1.65	2.29	2.19	0.325	1.94
C2_08990C_B	C2_08990C_B	-	0.329	-1.60433	3.68e-12	1.05e-11	yes	down	0.76	0.38	1.16	1.07	2.83	3.41	3.12	3.26	0.8425	3.155
C2_09000C_B	C2_09000C_B	-	0.421	-1.24648	1.31e-06	2.73e-06	yes	down	2.93	2.21	3.62	2.35	9.86	7.55	8.69	6.17	2.7775	8.0675
C2_09010W_A	STB3	-	0.153	-2.70725	1.74e-104	4.41e-103	yes	down	10.77	9.27	7.93	9.76	77.62	87.22	73.67	72.85	9.4325	77.84
C2_09010W_B	C2_09010W_B	-	0.1	-3.32659	4.86e-129	1.69e-127	yes	down	6.8	6.39	5.36	4.9	77.17	76.58	78.69	65.22	5.8625	74.415
C2_09030W_A	C2_09030W_A	-	0.396	-1.33804	2.09e-06	4.29e-06	yes	down	12.61	13.29	5.41	8.18	36.74	33.01	27.73	29.63	9.8725	31.7775
C2_09030W_B	C2_09030W_B	-	0.278	-1.84717	1.12e-10	2.97e-10	yes	down	10.09	3.32	14.43	15.11	37.85	50.61	46.21	52.42	10.7375	46.7725
C2_09040W_A	C2_09040W_A	-	2.591	1.37351	3.72e-18	1.38e-17	yes	up	25.81	21.98	33.06	26.65	13.83	10.19	11.95	15.21	26.875	12.795
C2_09050C_A	C2_09050C_A	-	0.248	-2.01379	1.35e-70	1.93e-69	yes	down	6.74	5.97	5.86	5.13	29.99	31.91	29.24	29.41	5.925	30.1375
C2_09050C_B	C2_09050C_B	-	0.093	-3.4229	1.03e-180	6.08e-179	yes	down	3.4	3.33	3.02	2.66	39.73	45.11	42.77	40.49	3.1025	42.025
C2_09070C_A	C2_09070C_A	-	0.42	-1.25106	5.57e-43	4.53e-42	yes	down	4.78	4.34	5.01	4.35	13.66	13.66	14.21	13.79	4.62	13.83
C2_09070C_B	C2_09070C_B	-	0.214	-2.22212	2.66e-66	3.57e-65	yes	down	2.17	2.44	2.34	2.72	13.87	14.75	13.63	14.87	2.4175	14.28
C2_09100C_A	C2_09100C_A	-	2.048	1.03388	0.00664174	0.010167	yes	up	0.78	0.45	0.73	0.54	0.4	0.24	0.67	0.22	0.625	0.3825
C2_09100C_B	C2_09100C_B	-	2.737	1.45259	6.04e-05	0.000109804	yes	up	1.1	0.39	1.27	0.67	0.3	0.46	0.29	0.47	0.8575	0.38
C2_09120C_A	C2_09120C_A	-	0.293	-1.76889	7.29e-06	1.43e-05	yes	down	0.49	0.33	0.48	0.53	1.81	1.86	2.51	1.66	0.4575	1.96
C2_09120C_B	C2_09120C_B	-	0.293	-1.76889	7.29e-06	1.43e-05	yes	down	0.49	0.33	0.48	0.53	1.81	1.86	2.51	1.66	0.4575	1.96
C2_09130C_B	C2_09130C_B	-	0.24	-2.06073	1.6e-25	7.96e-25	yes	down	1.27	1.31	0.74	0.97	5.78	5.72	5.72	5.65	1.0725	5.7175
C2_09140C_B	C2_09140C_B	-	3.428	1.77734	0.0011751	0.00192254	yes	up	4.36	0.85	3.99	3.62	0.42	1.14	1.51	1.47	3.205	1.135
C2_09160W_A	C2_09160W_A	-	3.005	1.58726	2.96e-07	6.46e-07	yes	up	2.59	1.41	2.52	2.81	0.71	0.88	1.37	0.86	2.3325	0.955
C2_09170W_B	C2_09170W_B	-	0.483	-1.0485	9.72e-10	2.45e-09	yes	down	5.19	4.9	5.08	5.89	12.61	12.04	13.58	16.66	5.265	13.7225
C2_09180W_A	C2_09180W_A	-	2.391	1.25785	0.000194313	0.000340344	yes	up	2.05	2.19	3.99	3.08	0.94	0.9	1.9	2.15	2.8275	1.4725
C2_09220W_A	DDR48	-	0.027	-5.2268	0	0	yes	down	29.59	27.33	33.28	29.29	1385.19	1358.71	1428.05	1413.58	29.8725	1396.38
C2_09220W_B	C2_09220W_B	-	0.013	-6.24402	0	0	yes	down	17.38	15.47	12.37	13.03	1387.32	1315.11	1437.93	1412.73	14.5625	1388.27
C2_09240C_A	C2_09240C_A	-	0.271	-1.88453	0.000270088	0.000467478	yes	down	0.39	0.59	0.2	0.36	1.9	1.48	2.12	2	0.385	1.875
C2_09240C_B	C2_09240C_B	-	0.271	-1.88453	0.000270088	0.000467478	yes	down	0.39	0.59	0.2	0.36	1.9	1.48	2.12	2	0.385	1.875
C2_09260C_A	GLO2	-	0.413	-1.27665	8.97e-58	1.02e-56	yes	down	60.45	58.34	69.14	64.81	183.35	192.16	195.49	197.43	63.185	192.107
C2_09260C_B	C2_09260C_B	-	0.188	-2.40796	2.81e-59	3.28e-58	yes	down	21.4	29.77	25.02	25.75	173.08	176.76	169.19	169.57	25.485	172.15
C2_09270C_A	SGT1	-	2.503	1.32341	1.51e-32	9.33e-32	yes	up	19.51	16.72	18.44	17.05	9.11	8.38	10.17	8.35	17.93	9.0025
C2_09280C_A	C2_09280C_A	-	0.403	-1.31166	4.7e-23	2.14e-22	yes	down	2.77	2.86	3.28	2.96	9.64	9.23	9.38	8.88	2.9675	9.2825
C2_09280C_B	C2_09280C_B	-	0.403	-1.31166	4.7e-23	2.14e-22	yes	down	2.77	2.86	3.28	2.96	9.64	9.23	9.38	8.88	2.9675	9.2825
C2_09290W_A	C2_09290W_A	-	2.572	1.36272	5.71e-06	1.13e-05	yes	up	50.34	37	51.63	56.19	15.61	27.26	23.15	24.13	48.79	22.5375
C2_09290W_B	C2_09290W_B	-	2.572	1.36272	5.71e-06	1.13e-05	yes	up	50.34	37	51.63	56.19	15.61	27.26	23.15	24.13	48.79	22.5375
C2_09300W_A	MED18	-	2.605	1.38147	2.67e-16	9.13e-16	yes	up	7.34	6.76	6.9	6.87	3.38	3.49	2.86	3.74	6.9675	3.3675
C2_09370C_A	KAR3	-	7.576	2.92142	3.94e-13	1.17e-12	yes	up	0.95	0.55	1.44	1.35	0.13	0.28	0.11	0.18	1.0725	0.175
C2_09370C_B	C2_09370C_B	-	12.057	3.59184	2.58e-10	6.7e-10	yes	up	0.83	0.55	0.72	0.36	0.06	0	0.11	0.09	0.615	0.065
C2_09380W_A	RRP15	-	2.245	1.16693	4.97e-14	1.54e-13	yes	up	12.03	10.91	16.36	14.93	6.82	7.42	8.12	7.78	13.5575	7.535
C2_09380W_B	C2_09380W_B	-	2.245	1.16693	4.97e-14	1.54e-13	yes	up	12.03	10.91	16.36	14.93	6.82	7.42	8.12	7.78	13.5575	7.535
C2_09390W_B	C2_09390W_B	-	0.491	-1.02583	4.16e-25	2.03e-24	yes	down	22.43	19.55	21.91	22.71	58.97	56.96	51.56	53.59	21.65	55.27
C2_09400C_A	ERG24	-	3.232	1.69264	2.43e-44	2.04e-43	yes	up	30.7	31.03	28.1	30.8	11.54	11.96	11.9	11.88	30.1575	11.82
C2_09410W_A	C2_09410W_A	-	0.132	-2.91617	0.000362204	0.000619594	yes	down	0.13	0	0.41	0.88	1.96	5.98	4.73	3.6	0.355	4.0675
C2_09420W_B	C2_09420W_B	-	0.298	-1.74589	2.52e-25	1.25e-24	yes	down	1.79	1.43	1.69	0.98	5.8	6.72	6.36	5.9	1.4725	6.195
C2_09430W_A	RPL3	-	3.19	1.67371	1.45e-65	1.92e-64	yes	up	2390.96	2243.27	2183.39	2234.91	914.41	854	864.59	947.05	2263.13	895.013
C2_09460C_A	RHA1	-	5.09	2.34772	1.22e-05	2.35e-05	yes	up	4.47	1.94	4.92	3.61	0.19	1.14	1.29	1.01	3.735	0.9075
C2_09470C_A	PMS1	-	0.391	-1.35619	2.01e-15	6.62e-15	yes	down	1.49	1.3	1.19	0.97	3.7	3.9	3.74	4.58	1.2375	3.98
C2_09470C_B	C2_09470C_B	-	0.27	-1.89153	7.68e-32	4.66e-31	yes	down	1.08	0.65	0.89	0.7	4.08	3.89	3.89	3.54	0.83	3.85
C2_09480W_B	C2_09480W_B	-	0.413	-1.27472	2.82e-08	6.52e-08	yes	down	4.68	6.36	3.81	4.16	14.09	14.85	12.92	17.17	4.7525	14.7575
C2_09490W_A	PHO13	-	13.437	3.74818	8.88e-40	6.61e-39	yes	up	8.58	9.12	9.34	8.74	1.22	0.63	1.21	0.36	8.945	0.855
C2_09490W_B	C2_09490W_B	-	6.052	2.59749	9.07e-22	3.95e-21	yes	up	6.92	7.24	6.74	6.54	1.1	2.32	0.84	1.43	6.86	1.4225
C2_09500W_A	C2_09500W_A	-	2.688	1.4265	3.01e-07	6.58e-07	yes	up	2.74	1.64	3.44	2.24	1.08	1.29	0.7	1.56	2.515	1.1575
C2_09510C_B	C2_09510C_B	-	0.445	-1.16862	1.63e-05	3.1e-05	yes	down	1.01	0.68	1.9	0.89	2.74	2.97	2.62	4	1.12	3.0825
C2_09530W_A	EAP1	-	0.431	-1.21571	5.11e-21	2.17e-20	yes	down	8.24	9.05	7.75	8.59	25.43	25.66	25.31	22.9	8.4075	24.825
C2_09530W_B	C2_09530W_B	-	0.351	-1.51073	4.45e-21	1.89e-20	yes	down	8.2	10.65	8.06	9.2	34.18	36.14	32	29.32	9.0275	32.91
C2_09570C_B	C2_09570C_B	-	0.497	-1.01006	0.0196451	0.0284584	yes	down	0.82	0.5	0.79	0.62	2.37	1.62	1.39	1.33	0.6825	1.6775
C2_09590C_A	C2_09590C_A	-	0.179	-2.4795	1.37e-62	1.72e-61	yes	down	8.55	7.85	5.67	6.71	49.16	49.29	52.38	52.34	7.195	50.7925
C2_09590C_B	C2_09590C_B	-	0.099	-3.3296	2.14e-64	2.76e-63	yes	down	7.07	6.1	3.49	4.52	63.22	65.3	64.27	77.87	5.295	67.665
C2_09640W_A	PMI1	-	4.776	2.25569	4.88e-104	1.23e-102	yes	up	156.37	148.31	138.38	153.7	38.46	41.65	38.48	39.49	149.19	39.52
C2_09640W_B	C2_09640W_B	-	2.21	1.14396	5.83e-19	2.26e-18	yes	up	67.71	71.18	61.88	66.83	37.1	35.52	37.58	43.42	66.9	38.405
C2_09660W_A	C2_09660W_A	-	3.708	1.89062	9.81e-25	4.74e-24	yes	up	13.23	10.37	16.47	11.54	4.08	4.78	4.47	3.92	12.9025	4.3125
C2_09660W_B	C2_09660W_B	-	3.498	1.80655	1.85e-12	5.34e-12	yes	up	7.03	6.08	10.15	6.81	1.79	2.33	3.46	3.1	7.5175	2.67
C2_09680W_A	C2_09680W_A	-	0.392	-1.35276	8.19e-22	3.58e-21	yes	down	20.28	17.2	18.28	21.04	54.38	57.1	70.46	61.86	19.2	60.95
C2_09680W_B	C2_09680W_B	-	0.392	-1.35276	8.19e-22	3.58e-21	yes	down	20.28	17.2	18.28	21.04	54.38	57.1	70.46	61.86	19.2	60.95
C2_09700W_B	C2_09700W_B	-	0.304	-1.71996	6.91e-19	2.67e-18	yes	down	2	1.18	2.04	1.73	6.66	6.52	7.75	7.36	1.7375	7.0725
C2_09710C_A	C2_09710C_A	-	0.427	-1.22644	3.48e-35	2.33e-34	yes	down	32.16	27.54	28.06	27.67	85.4	89.36	91.02	74.52	28.8575	85.075
C2_09710C_B	C2_09710C_B	-	0.211	-2.24199	9.03e-73	1.33e-71	yes	down	14.15	13.87	11.88	11.76	80.5	73.79	80.92	74.16	12.915	77.3425
C2_09750W_A	LEU42	-	0.086	-3.53178	7.13e-175	3.93e-173	yes	down	7.39	6.66	5.34	6.05	89.53	88.4	100.3	94.82	6.36	93.2625
C2_09750W_B	C2_09750W_B	-	0.039	-4.67019	2.77e-136	1.03e-134	yes	down	3.28	4.59	2.75	2.65	106.04	107.65	112.88	107.94	3.3175	108.627
C2_09770C_A	INP51	-	2.627	1.39317	1.71e-06	3.53e-06	yes	up	0.67	0.52	0.79	0.5	0.34	0.32	0.21	0.29	0.62	0.29
C2_09790W_B	C2_09790W_B	-	0.412	-1.27913	2.87e-12	8.17e-12	yes	down	1.57	0.96	1.34	1.44	4.31	3.87	3.99	3.86	1.3275	4.0075
C2_09810C_A	C2_09810C_A	-	0.466	-1.10079	3.44e-11	9.32e-11	yes	down	2.75	1.96	2.46	2.01	6.29	5.29	6.4	6.63	2.295	6.1525
C2_09810C_B	C2_09810C_B	-	0.246	-2.02048	1.47e-20	6.12e-20	yes	down	2.95	2.33	1.29	1.94	10.27	10.61	11.95	10.93	2.1275	10.94
C2_09820W_A	C2_09820W_A	-	0.307	-1.70484	2.78e-45	2.4e-44	yes	down	4.26	3.29	3.16	3.67	15.15	14.91	14.33	14.53	3.595	14.73
C2_09820W_B	C2_09820W_B	-	0.138	-2.85213	3.03e-67	4.1e-66	yes	down	2.11	1.57	1.12	1.85	14.55	14.69	16.03	15.37	1.6625	15.16
C2_09870W_A	C2_09870W_A	-	0.428	-1.22596	1.82e-15	5.99e-15	yes	down	7.79	6.55	6.29	7.57	24.22	21.83	17.76	18.96	7.05	20.6925
C2_09870W_B	C2_09870W_B	-	0.266	-1.91213	1.19e-13	3.62e-13	yes	down	2.83	1.28	5.25	3	13.94	15.75	15.11	11.88	3.09	14.17
C2_09880C_A	C2_09880C_A	-	0.004	-8.08198	2.72e-186	1.68e-184	yes	down	0.22	0.32	0.12	0.28	85.59	74.2	85.41	85.38	0.235	82.645
C2_09880C_B	C2_09880C_B	-	0.002	-8.65671	3.89e-131	1.37e-129	yes	down	0.04	0.04	0.28	0.23	72.78	63.98	75.25	73.33	0.1475	71.335
C2_09890W_A	SMM1	-	2.688	1.42668	3.67e-10	9.44e-10	yes	up	3.46	1.99	3.65	3.19	1.22	1.73	1.59	1.12	3.0725	1.415
C2_09920W_A	C2_09920W_A	-	2.234	1.15983	0.00245295	0.0039161	yes	up	3.2	3.26	3.97	3.02	2.02	1.96	1.09	2.42	3.3625	1.8725
C2_09920W_B	C2_09920W_B	-	2.234	1.15983	0.00245295	0.0039161	yes	up	3.2	3.26	3.97	3.02	2.02	1.96	1.09	2.42	3.3625	1.8725
C2_09960W_A	C2_09960W_A	-	0.185	-2.43277	1.52e-66	2.04e-65	yes	down	3.08	2.15	2.98	3.26	17.89	19.82	21.52	18.21	2.8675	19.36
C2_09960W_B	C2_09960W_B	-	0.185	-2.43277	1.52e-66	2.04e-65	yes	down	3.08	2.15	2.98	3.26	17.89	19.82	21.52	18.21	2.8675	19.36
C2_09970C_B	C2_09970C_B	-	0.454	-1.13839	1.32e-28	7.18e-28	yes	down	21.18	20.6	20.75	21.84	59.63	58.19	61.97	54.34	21.0925	58.5325
C2_09980W_A	C2_09980W_A	-	0.108	-3.20959	4.16e-239	4.67e-237	yes	down	21.85	19.24	18.86	19.07	239.31	234.16	218.72	227.51	19.755	229.925
C2_09980W_B	C2_09980W_B	-	0.056	-4.14956	5.12e-308	7.32e-306	yes	down	9.01	9.85	9.53	10.94	214.44	237.23	219.56	209.87	9.8325	220.275
C2_09990C_A	YOR1	-	2.999	1.58446	1.71e-15	5.64e-15	yes	up	2.87	1.65	3.8	2.47	0.81	1.03	1.3	1.3	2.6975	1.11
C2_10010C_A	C2_10010C_A	-	2.522	1.33455	7.14e-08	1.62e-07	yes	up	17.24	15.33	17.22	16.39	7.52	8.25	4.4	12.7	16.545	8.2175
C2_10030C_B	C2_10030C_B	-	0.479	-1.06053	2.29e-31	1.37e-30	yes	down	230.18	220.19	217.89	215.47	574.73	566.63	588.95	596.38	220.933	581.673
C2_10060C_B	C2_10060C_B	-	0.208	-2.26448	8.78e-16	2.93e-15	yes	down	0.69	0.78	0.74	0.93	3.39	4.98	5.71	5.05	0.785	4.7825
C2_10070W_A	C2_10070W_A	-	0.129	-2.95859	0.0161032	0.0236036	yes	down	0	0.09	0	0	0.35	0.29	0.17	0.2	0.0225	0.2525
C2_10070W_B	C2_10070W_B	-	0.065	-3.94658	2.39e-12	6.84e-12	yes	down	0.07	0.28	0.07	0.06	3.44	1.29	2.12	2.71	0.12	2.39
C2_10130W_B	C2_10130W_B	-	0.246	-2.02353	0.00322697	0.00509294	yes	down	0.07	0.02	0	0.1	0.14	0.34	0.25	0.25	0.0475	0.245
C2_10140W_A	UBP8	-	2.244	1.16591	1.62e-05	3.07e-05	yes	up	1.1	0.91	1.81	1.28	0.86	0.68	0.66	0.63	1.275	0.7075
C2_10150W_B	C2_10150W_B	-	0.282	-1.82381	6.34e-12	1.79e-11	yes	down	0.56	0.56	0.79	0.88	3.26	3.63	2.85	2.69	0.6975	3.1075
C2_10170C_A	C2_10170C_A	-	0.392	-1.34949	2.99e-24	1.42e-23	yes	down	8.86	6.21	8.69	6.05	20.66	25.51	24.94	23.48	7.4525	23.6475
C2_10170C_B	C2_10170C_B	-	0.21	-2.2544	7.15e-58	8.11e-57	yes	down	7.42	5.33	5.32	5.07	34.09	38.78	33.04	32.13	5.785	34.51
C2_10180W_A	IFR1	-	0.183	-2.44999	2.79e-39	2.05e-38	yes	down	1.68	1.67	1.24	1.78	11.29	9.74	11.79	11.54	1.5925	11.09
C2_10180W_B	C2_10180W_B	-	0.038	-4.70734	1.06e-44	9.01e-44	yes	down	0.47	0.23	0.23	0.07	8.58	6.86	7.73	7.75	0.25	7.73
C2_10210C_B	C2_10210C_B	-	0.494	-1.01697	7.63e-13	2.24e-12	yes	down	13.97	8.02	14.98	9.96	25.24	29.31	32.66	30.08	11.7325	29.3225
C2_10230W_A	C2_10230W_A	-	4.803	2.26397	2.15e-10	5.62e-10	yes	up	2.48	0.86	3.05	2.53	0.8	0.37	0.46	0.61	2.23	0.56
C2_10240W_A	GPD1	-	12.741	3.6714	1.53e-197	1.07e-195	yes	up	34.48	24.12	35.05	32.7	2.61	3.35	2.97	3.43	31.5875	3.09
C2_10240W_B	C2_10240W_B	-	8.436	3.07652	2.9e-161	1.38e-159	yes	up	27.58	20.09	29.31	25.16	3.95	3.79	3.68	3.65	25.535	3.7675
C2_10270W_A	PUS7	-	2.324	1.21647	7.83e-05	0.000141014	yes	up	2.16	1.04	3.15	1.72	0.85	0.79	1.72	0.9	2.0175	1.065
C2_10280C_B	C2_10280C_B	-	0.355	-1.49361	2.16e-63	2.74e-62	yes	down	6.14	5.27	6.84	5.45	20.78	22.33	20.83	19.75	5.925	20.9225
C2_10290W_B	C2_10290W_B	-	0.315	-1.66732	5.21e-55	5.58e-54	yes	down	96.14	99.06	97.59	98.56	386.91	366.18	439.22	375.99	97.8375	392.075
C2_10300C_A	C2_10300C_A	-	2.324	1.21681	0.000885389	0.00146714	yes	up	0.59	0.57	0.63	0.6	0.35	0.2	0.52	0.23	0.5975	0.325
C2_10310C_A	KIP2	-	4.716	2.23751	4.14e-15	1.35e-14	yes	up	1.7	0.86	1.98	1.59	0.44	0.42	0.42	0.33	1.5325	0.4025
C2_10330C_B	C2_10330C_B	-	0.221	-2.17709	1.81e-07	4.01e-07	yes	down	1.04	0.45	1.78	1.25	4.23	5.63	6.45	8.47	1.13	6.195
C2_10350C_A	ACS1	-	0.343	-1.54325	9.42e-38	6.7e-37	yes	down	61.53	64.17	56.17	61.22	231.15	233.3	237.68	198.14	60.7725	225.067
C2_10350C_B	C2_10350C_B	-	0.134	-2.89995	6.19e-105	1.6e-103	yes	down	27.14	30.96	25.6	27.8	272.83	275.9	280.51	231.78	27.875	265.255
C2_10360C_B	C2_10360C_B	-	0.492	-1.02468	5.29e-16	1.79e-15	yes	down	11.93	13.53	15.76	11.75	31.75	35.92	35.17	33.04	13.2425	33.97
C2_10420W_B	C2_10420W_B	-	3.794	1.92357	1.27e-24	6.1e-24	yes	up	7.55	4.73	4.92	5.32	2.05	1.83	1.62	1.91	5.63	1.8525
C2_10430C_A	FGR29	-	0.392	-1.34951	4.54e-05	8.32e-05	yes	down	0.27	0.13	0.24	0.23	0.81	0.65	0.64	0.7	0.2175	0.7
C2_10430C_B	C2_10430C_B	-	0.392	-1.34951	4.54e-05	8.32e-05	yes	down	0.27	0.13	0.24	0.23	0.81	0.65	0.64	0.7	0.2175	0.7
C2_10480W_A	MDH1-3	-	0.48	-1.05854	2.72e-18	1.02e-17	yes	down	55.8	61	56.82	57.45	150.23	167.98	158.84	133.06	57.7675	152.528
C2_10480W_B	C2_10480W_B	-	0.48	-1.05854	2.72e-18	1.02e-17	yes	down	55.8	61	56.82	57.45	150.23	167.98	158.84	133.06	57.7675	152.528
C2_10530C_A	KIN3	-	0.339	-1.56244	4.56e-37	3.19e-36	yes	down	3.91	3.03	3.76	3.5	12.87	12.17	14.35	13.2	3.55	13.1475
C2_10530C_B	C2_10530C_B	-	0.339	-1.56244	4.56e-37	3.19e-36	yes	down	3.91	3.03	3.76	3.5	12.87	12.17	14.35	13.2	3.55	13.1475
C2_10540W_A	MIG2	-	0.29	-1.78685	2.14e-42	1.71e-41	yes	down	16.81	15.65	18.86	17.36	72.66	90.96	73.42	60.23	17.17	74.3175
C2_10540W_B	C2_10540W_B	-	0.29	-1.78685	2.14e-42	1.71e-41	yes	down	16.81	15.65	18.86	17.36	72.66	90.96	73.42	60.23	17.17	74.3175
C2_10550C_A	GCN1	-	2.267	1.18067	6.2e-41	4.76e-40	yes	up	12.27	8.77	13.6	11.91	6.72	5.98	6.4	6.48	11.6375	6.395
C2_10550C_B	C2_10550C_B	-	2.267	1.18067	6.2e-41	4.76e-40	yes	up	12.27	8.77	13.6	11.91	6.72	5.98	6.4	6.48	11.6375	6.395
C2_10560C_A	ZSF1	-	2.106	1.07445	6.5e-33	4.05e-32	yes	up	257.1	247.22	257.1	259.54	150.95	159.71	149.49	147.96	255.24	152.028
C2_10560C_B	C2_10560C_B	-	2.106	1.07445	6.5e-33	4.05e-32	yes	up	257.1	247.22	257.1	259.54	150.95	159.71	149.49	147.96	255.24	152.028
C2_10580W_A	UBC15	-	0.363	-1.4607	1.65e-29	9.26e-29	yes	down	25.26	19.07	21.71	19.69	76.29	84.11	66.05	67.22	21.4325	73.4175
C2_10580W_B	C2_10580W_B	-	0.363	-1.4607	1.65e-29	9.26e-29	yes	down	25.26	19.07	21.71	19.69	76.29	84.11	66.05	67.22	21.4325	73.4175
C2_10590W_A	GAL4	-	0.393	-1.34769	2.15e-58	2.46e-57	yes	down	36.54	30.89	35.15	34.33	113.06	112.6	103.63	106.78	34.2275	109.017
C2_10590W_B	C2_10590W_B	-	0.393	-1.34769	2.15e-58	2.46e-57	yes	down	36.54	30.89	35.15	34.33	113.06	112.6	103.63	106.78	34.2275	109.017
C2_10600W_A	C2_10600W_A	-	0.427	-1.22767	1.04e-05	2.01e-05	yes	down	11.05	14.21	10.32	10.97	31.87	36.03	44.32	24.53	11.6375	34.1875
C2_10600W_B	C2_10600W_B	-	0.427	-1.22767	1.04e-05	2.01e-05	yes	down	11.05	14.21	10.32	10.97	31.87	36.03	44.32	24.53	11.6375	34.1875
C2_10610W_B	C2_10610W_B	-	0.329	-1.60588	4.05e-26	2.04e-25	yes	down	2.05	1.8	2.48	2.77	8.21	9.95	8.35	8.23	2.275	8.685
C2_10620W_A	RPS4A	-	3.018	1.59382	3.59e-68	4.97e-67	yes	up	959.15	907.61	928.72	916.08	396.14	377.59	367.57	405.2	927.89	386.625
C2_10620W_B	C2_10620W_B	-	3.018	1.59382	3.59e-68	4.97e-67	yes	up	959.15	907.61	928.72	916.08	396.14	377.59	367.57	405.2	927.89	386.625
C2_10640C_A	MTR2	-	2.252	1.17091	1.75e-18	6.63e-18	yes	up	45.62	41.3	44.61	42.03	28.31	22.86	22.37	22.45	43.39	23.9975
C2_10640C_B	C2_10640C_B	-	2.252	1.17091	1.75e-18	6.63e-18	yes	up	45.62	41.3	44.61	42.03	28.31	22.86	22.37	22.45	43.39	23.9975
C2_10650W_A	C2_10650W_A	-	0.369	-1.43869	4.79e-16	1.62e-15	yes	down	261.49	282.13	200.94	263.33	781.76	849.9	707.74	892.39	251.972	807.947
C2_10650W_B	C2_10650W_B	-	0.369	-1.43869	4.79e-16	1.62e-15	yes	down	261.49	282.13	200.94	263.33	781.76	849.9	707.74	892.39	251.972	807.947
C2_10680W_A	C2_10680W_A	-	0.333	-1.58728	2.92e-34	1.9e-33	yes	down	4.16	4.19	4.05	4.62	16.03	15.63	17.19	15.74	4.255	16.1475
C2_10680W_B	C2_10680W_B	-	0.333	-1.58728	2.92e-34	1.9e-33	yes	down	4.16	4.19	4.05	4.62	16.03	15.63	17.19	15.74	4.255	16.1475
C2_10690W_A	TPS3	-	0.264	-1.92227	1.02e-60	1.23e-59	yes	down	20.99	17.84	15.62	15.98	83.11	83.54	83.73	87.2	17.6075	84.395
C2_10690W_B	C2_10690W_B	-	0.264	-1.92227	1.02e-60	1.23e-59	yes	down	20.99	17.84	15.62	15.98	83.11	83.54	83.73	87.2	17.6075	84.395
C2_10710W_A	TIF11	-	2.041	1.0292	1.99e-20	8.23e-20	yes	up	102.88	82.84	89.55	87.47	60.63	52.77	52.38	54.76	90.685	55.135
C2_10710W_B	C2_10710W_B	-	2.041	1.0292	1.99e-20	8.23e-20	yes	up	102.88	82.84	89.55	87.47	60.63	52.77	52.38	54.76	90.685	55.135
C2_10780C_A	PSO2	-	8.317	3.05615	6.47e-27	3.37e-26	yes	up	2.71	2.5	2.21	2.28	0.43	0.27	0.36	0.4	2.425	0.365
C2_10780C_B	C2_10780C_B	-	8.317	3.05615	6.47e-27	3.37e-26	yes	up	2.71	2.5	2.21	2.28	0.43	0.27	0.36	0.4	2.425	0.365
C2_10870W_A	C2_10870W_A	-	0.432	-1.21031	4.92e-15	1.59e-14	yes	down	11.24	12.21	9.97	12.62	35.95	34.16	37.49	27.81	11.51	33.8525
C3_00010C_A	C3_00010C_A	-	0.292	-1.77591	1.48e-63	1.88e-62	yes	down	9.48	6.02	8.33	8.51	33.64	32.55	35.73	35.91	8.085	34.4575
C3_00010C_B	C3_00010C_B	-	0.292	-1.77591	1.48e-63	1.88e-62	yes	down	9.48	6.02	8.33	8.51	33.64	32.55	35.73	35.91	8.085	34.4575
C3_00020W_A	C3_00020W_A	-	0.223	-2.16652	7.69e-12	2.16e-11	yes	down	3.82	1.23	2.62	0.99	10.04	12.51	15.31	9.45	2.165	11.8275
C3_00020W_B	C3_00020W_B	-	0.223	-2.16652	7.69e-12	2.16e-11	yes	down	3.82	1.23	2.62	0.99	10.04	12.51	15.31	9.45	2.165	11.8275
C3_00030C_A	C3_00030C_A	-	0.241	-2.05167	2.57e-85	4.75e-84	yes	down	4.12	3.25	3.5	3.47	17.86	17.18	18.71	20.98	3.585	18.6825
C3_00030C_B	C3_00030C_B	-	0.086	-3.53283	2.97e-130	1.04e-128	yes	down	1.85	0.89	1.22	1.18	16.3	18.58	21.71	17.64	1.285	18.5575
C3_00050C_A	C3_00050C_A	-	0.394	-1.34431	8.53e-14	2.61e-13	yes	down	27.91	34.88	33.36	37.6	85.6	120.81	98.69	114.74	33.4375	104.96
C3_00050C_B	C3_00050C_B	-	0.368	-1.44056	1.2e-11	3.34e-11	yes	down	49.09	35.61	33.3	31.66	132.24	116.19	150.33	97.63	37.415	124.097
C3_00060W_B	C3_00060W_B	-	0.477	-1.06747	4.63e-07	9.97e-07	yes	down	7.51	7.55	13.5	10.74	28.49	29.07	24.04	20.1	9.825	25.425
C3_00090W_A	RPS24	-	3.747	1.90569	4.53e-66	6.04e-65	yes	up	3068.96	3058.53	2779.76	2784.56	992.35	960.56	917.7	1028.14	2922.95	974.688
C3_00090W_B	C3_00090W_B	-	3.747	1.90569	4.53e-66	6.04e-65	yes	up	3068.96	3058.53	2779.76	2784.56	992.35	960.56	917.7	1028.14	2922.95	974.688
C3_00180C_A	DAL1	-	0.431	-1.21562	1.68e-21	7.25e-21	yes	down	7.23	6.89	6.1	6.67	19.68	21.97	20.05	17.4	6.7225	19.775
C3_00180C_B	C3_00180C_B	-	0.431	-1.21562	1.68e-21	7.25e-21	yes	down	7.23	6.89	6.1	6.67	19.68	21.97	20.05	17.4	6.7225	19.775
C3_00200C_A	ETR1	-	0.407	-1.29583	2.1e-52	2.14e-51	yes	down	55.86	50.75	51.78	53.11	158.77	170.09	169.04	156.39	52.875	163.572
C3_00200C_B	C3_00200C_B	-	0.407	-1.29583	2.1e-52	2.14e-51	yes	down	55.86	50.75	51.78	53.11	158.77	170.09	169.04	156.39	52.875	163.572
C3_00210C_A	C3_00210C_A	-	0.126	-2.99032	6.93e-83	1.23e-81	yes	down	5.68	5.51	6.41	6.63	62.61	71.24	54.67	52.01	6.0575	60.1325
C3_00210C_B	C3_00210C_B	-	0.126	-2.99032	6.93e-83	1.23e-81	yes	down	5.68	5.51	6.41	6.63	62.61	71.24	54.67	52.01	6.0575	60.1325
C3_00220W_A	HGT19	-	0.01	-6.65312	0	0	yes	down	5.55	5.69	4.64	5.56	674.36	764.44	696.58	607.49	5.36	685.717
C3_00220W_B	C3_00220W_B	-	0.01	-6.65312	0	0	yes	down	5.55	5.69	4.64	5.56	674.36	764.44	696.58	607.49	5.36	685.717
C3_00230C_A	C3_00230C_A	-	0.016	-5.98163	4.77e-219	4.34e-217	yes	down	3.8	2.05	2.34	2.6	196.77	235.45	230.77	186.51	2.6975	212.375
C3_00230C_B	C3_00230C_B	-	0.016	-5.98163	4.77e-219	4.34e-217	yes	down	3.8	2.05	2.34	2.6	196.77	235.45	230.77	186.51	2.6975	212.375
C3_00280C_A	ULP3	-	0.425	-1.23294	1.6e-06	3.32e-06	yes	down	0.34	0.31	0.49	0.31	1.04	0.88	1.14	1.2	0.3625	1.065
C3_00280C_B	C3_00280C_B	-	0.425	-1.23294	1.6e-06	3.32e-06	yes	down	0.34	0.31	0.49	0.31	1.04	0.88	1.14	1.2	0.3625	1.065
C3_00320W_A	RHR2	-	20.299	4.34334	7.93e-298	1.07e-295	yes	up	2046.04	2031.59	1909.28	1878.6	126.57	105.55	123.17	133.31	1966.38	122.15
C3_00320W_B	C3_00320W_B	-	20.299	4.34334	7.93e-298	1.07e-295	yes	up	2046.04	2031.59	1909.28	1878.6	126.57	105.55	123.17	133.31	1966.38	122.15
C3_00330W_A	UTP8	-	3.779	1.91804	1.02e-28	5.57e-28	yes	up	6.85	4.34	9.05	6.62	2.28	1.82	2.32	2.35	6.715	2.1925
C3_00330W_B	C3_00330W_B	-	3.779	1.91804	1.02e-28	5.57e-28	yes	up	6.85	4.34	9.05	6.62	2.28	1.82	2.32	2.35	6.715	2.1925
C3_00360W_A	C3_00360W_A	-	0.271	-1.88248	7.17e-33	4.46e-32	yes	down	7.66	4.79	6.03	5.56	27.81	22.9	28.41	30.95	6.01	27.5175
C3_00360W_B	C3_00360W_B	-	0.271	-1.88248	7.17e-33	4.46e-32	yes	down	7.66	4.79	6.03	5.56	27.81	22.9	28.41	30.95	6.01	27.5175
C3_00400C_A	C3_00400C_A	-	0.365	-1.45518	7.27e-12	2.04e-11	yes	down	0.54	0.31	0.46	0.42	1.45	1.67	1.52	1.29	0.4325	1.4825
C3_00400C_B	C3_00400C_B	-	0.365	-1.45518	7.27e-12	2.04e-11	yes	down	0.54	0.31	0.46	0.42	1.45	1.67	1.52	1.29	0.4325	1.4825
C3_00410C_A	C3_00410C_A	-	0.215	-2.21828	0.0111772	0.0166679	yes	down	0.15	0.19	0.06	0.05	0.73	0.97	0.95	0.84	0.1125	0.8725
C3_00410C_B	C3_00410C_B	-	0.215	-2.21828	0.0111772	0.0166679	yes	down	0.15	0.19	0.06	0.05	0.73	0.97	0.95	0.84	0.1125	0.8725
C3_00480C_A	DOT5	-	0.168	-2.56975	6.49e-160	3.04e-158	yes	down	20.27	18.1	19.18	18.8	145.25	133.28	138.99	151.27	19.0875	142.197
C3_00480C_B	C3_00480C_B	-	0.168	-2.56975	6.49e-160	3.04e-158	yes	down	20.27	18.1	19.18	18.8	145.25	133.28	138.99	151.27	19.0875	142.197
C3_00500C_A	C3_00500C_A	-	0.436	-1.19837	2.44e-22	1.09e-21	yes	down	6.79	7.11	8.32	7.63	21.32	24.16	21.29	19.57	7.4625	21.585
C3_00500C_B	C3_00500C_B	-	0.436	-1.19837	2.44e-22	1.09e-21	yes	down	6.79	7.11	8.32	7.63	21.32	24.16	21.29	19.57	7.4625	21.585
C3_00510W_A	C3_00510W_A	-	0.434	-1.20346	1.29e-08	3.04e-08	yes	down	2.34	1.07	2.63	2.03	6.15	5.24	6.01	5.51	2.0175	5.7275
C3_00510W_B	C3_00510W_B	-	0.434	-1.20346	1.29e-08	3.04e-08	yes	down	2.34	1.07	2.63	2.03	6.15	5.24	6.01	5.51	2.0175	5.7275
C3_00600W_A	IFF11	-	3.073	1.61951	2.5e-11	6.83e-11	yes	up	3	3.6	2.65	2.64	1.41	1.06	1.19	1.24	2.9725	1.225
C3_00600W_B	C3_00600W_B	-	3.073	1.61951	2.5e-11	6.83e-11	yes	up	3	3.6	2.65	2.64	1.41	1.06	1.19	1.24	2.9725	1.225
C3_00650W_A	NGT1	-	0.289	-1.78862	1.73e-10	4.54e-10	yes	down	0.34	0.36	0.53	0.49	1.53	2.1	1.96	2	0.43	1.8975
C3_00650W_B	C3_00650W_B	-	0.289	-1.78862	1.73e-10	4.54e-10	yes	down	0.34	0.36	0.53	0.49	1.53	2.1	1.96	2	0.43	1.8975
C3_00660W_A	C3_00660W_A	-	2.401	1.26352	1.01e-06	2.12e-06	yes	up	1.06	0.64	1.75	1.06	0.45	0.56	0.57	0.72	1.1275	0.575
C3_00660W_B	C3_00660W_B	-	2.401	1.26352	1.01e-06	2.12e-06	yes	up	1.06	0.64	1.75	1.06	0.45	0.56	0.57	0.72	1.1275	0.575
C3_00680C_A	C3_00680C_A	-	3.416	1.77222	1.15e-05	2.21e-05	yes	up	5.41	3.15	8.19	8.56	1.49	2.49	2.81	2.15	6.3275	2.235
C3_00680C_B	C3_00680C_B	-	3.416	1.77222	1.15e-05	2.21e-05	yes	up	5.41	3.15	8.19	8.56	1.49	2.49	2.81	2.15	6.3275	2.235
C3_00690C_A	SWD1	-	0.383	-1.38379	1.08e-10	2.85e-10	yes	down	1.56	0.89	1.19	1.63	3.62	5.03	4.13	4.35	1.3175	4.2825
C3_00720W_A	PMA1	-	0.368	-1.44378	5.03e-19	1.95e-18	yes	down	15.28	12.6	10.08	12.42	42.16	34.13	44.46	52.56	12.595	43.3275
C3_00730W_B	C3_00730W_B	-	2.671	1.41717	4.18e-21	1.78e-20	yes	up	4.03	3.44	4.25	4.38	1.7	2	1.61	2.24	4.025	1.8875
C3_00750W_A	LYS144	-	0.376	-1.41133	2.49e-07	5.47e-07	yes	down	0.8	0.29	0.42	0.58	1.42	2.25	1.6	1.59	0.5225	1.715
C3_00760W_A	ERG4	-	0.421	-1.24925	1.07e-43	8.84e-43	yes	down	30.64	25.33	26.31	26.53	78.83	88.39	77.15	81	27.2025	81.3425
C3_00780W_A	HOS2	-	0.47	-1.08829	1.45e-05	2.76e-05	yes	down	2.23	0.83	2.16	1.25	4.63	3.77	3.64	4.73	1.6175	4.1925
C3_00790W_A	C3_00790W_A	-	0.351	-1.51078	7.47e-09	1.79e-08	yes	down	0.42	0.21	0.4	0.53	1.28	1.6	1.47	1.24	0.39	1.3975
C3_00800W_A	MIH1	-	0.345	-1.53564	1.19e-12	3.46e-12	yes	down	1.26	0.88	1.08	0.89	3.06	3.05	3.38	5.35	1.0275	3.71
C3_00810C_A	FOX2	-	0.019	-5.73316	0	0	yes	down	2.65	1.79	2.21	1.38	135.94	141.7	139.68	116.98	2.0075	133.575
C3_00810C_B	C3_00810C_B	-	0.021	-5.60738	0	0	yes	down	4.83	5.9	5.67	6.02	340.43	371.08	375.78	303.48	5.605	347.692
C3_00820W_B	C3_00820W_B	-	2.363	1.24047	2.84e-25	1.4e-24	yes	up	9.39	6.01	7.75	7.81	4.02	3.7	4.11	4.51	7.74	4.085
C3_00840C_B	C3_00840C_B	-	2.353	1.23439	2.31e-14	7.26e-14	yes	up	22.17	20.65	23.65	21.48	12.41	10.26	12.77	11.03	21.9875	11.6175
C3_00850C_A	C3_00850C_A	-	0.164	-2.61192	6.18e-168	3.2e-166	yes	down	7.04	5.4	6.95	5.69	43.13	44.29	52.41	52.25	6.27	48.02
C3_00850C_B	C3_00850C_B	-	0.34	-1.55539	4.03e-64	5.19e-63	yes	down	16.76	12.87	19.96	17.33	58.71	55.78	65.61	65.33	16.73	61.3575
C3_00880W_A	KGD1	-	0.176	-2.50338	2.41e-81	4.17e-80	yes	down	17.96	19.04	15.01	15.81	122.25	123.92	123.95	119.93	16.955	122.513
C3_00880W_B	C3_00880W_B	-	0.275	-1.86207	4.8e-43	3.91e-42	yes	down	35.46	40.95	32.22	36.3	172.54	168.23	171.28	160.75	36.2325	168.2
C3_00910W_A	C3_00910W_A	-	0.157	-2.67488	6.17e-15	1.99e-14	yes	down	0.09	0.08	0.15	0.14	0.79	0.92	1.12	0.93	0.115	0.94
C3_00910W_B	C3_00910W_B	-	0.256	-1.96664	1.43e-13	4.33e-13	yes	down	0.35	0.16	0.54	0.33	1.33	1.8	1.66	1.75	0.345	1.635
C3_00920W_A	ATO1	-	0	-13.8591	1.87e-41	1.46e-40	yes	down	0	0	0	0	200.21	200.08	177.08	151.29	0	182.165
C3_00920W_B	C3_00920W_B	-	0.001	-10.6742	1.39e-92	2.9e-91	yes	down	0	0.05	0.06	0.31	226.33	244.5	215.03	184.02	0.105	217.47
C3_00930W_A	ATO2	-	0.039	-4.67387	0	0	yes	down	9.13	8.25	7.73	6.89	253.74	275.77	266.99	229.73	8	256.558
C3_00930W_B	C3_00930W_B	-	0.075	-3.74044	1.12e-176	6.34e-175	yes	down	16.94	12.37	11.72	12.44	200.86	266.64	227.02	202.41	13.3675	224.232
C3_00940W_A	C3_00940W_A	-	0.076	-3.72191	7.55e-305	1.07e-302	yes	down	2.98	2.17	2.52	2.52	42.09	42.16	41.73	42.35	2.5475	42.0825
C3_00940W_B	C3_00940W_B	-	0.175	-2.51325	8.99e-111	2.44e-109	yes	down	6.24	4.24	4.49	4.41	33.78	32.99	35.87	35.89	4.845	34.6325
C3_00950C_B	C3_00950C_B	-	2.65	1.40614	1.73e-10	4.54e-10	yes	up	3.21	2.67	3.18	2.81	1.46	1.27	1.6	1.32	2.9675	1.4125
C3_00980W_A	FLC1	-	0.478	-1.06373	5.51e-08	1.25e-07	yes	down	1.12	1.21	1.77	1	2.79	3.31	4.07	3.23	1.275	3.35
C3_00990C_A	C3_00990C_A	-	0.169	-2.56284	0.000418298	0.000712506	yes	down	0.27	0	0	0.4	1.17	1.48	0.86	1.29	0.1675	1.2
C3_01000W_B	C3_01000W_B	-	3.64	1.86382	2.72e-10	7.06e-10	yes	up	1.69	0.79	2.33	1.38	0.37	0.4	0.5	0.79	1.5475	0.515
C3_01020W_B	C3_01020W_B	-	0.416	-1.26641	9.77e-05	0.000174479	yes	down	0.27	0.62	0.68	0.57	1.42	2.12	1.84	1.25	0.535	1.6575
C3_01030W_A	ARP9	-	2.259	1.17537	9.19e-23	4.15e-22	yes	up	12.05	9.68	12.02	11.77	7.16	6.55	5.9	5.61	11.38	6.305
C3_01030W_B	C3_01030W_B	-	3.08	1.6227	1.92e-55	2.09e-54	yes	up	23.66	20.38	25.54	25.46	8.75	11.09	9.02	9.9	23.76	9.69
C3_01060W_A	C3_01060W_A	-	0.054	-4.19953	0.00652591	0.00999863	yes	down	0	0	0	0	6.18	9	4.87	9.31	0	7.34
C3_01070C_A	C3_01070C_A	-	0.273	-1.8713	1.6e-33	1.02e-32	yes	down	1.29	1.02	0.93	1.27	4.49	5.05	5.39	5.83	1.1275	5.19
C3_01100W_A	C3_01100W_A	-	0.433	-1.2069	2.74e-09	6.72e-09	yes	down	5.14	3.5	3.21	4.38	10.82	12.71	10.51	12.74	4.0575	11.695
C3_01110C_A	MNE1	-	0.229	-2.12646	4.16e-05	7.65e-05	yes	down	0.18	0	0.21	0.11	0.78	0.59	0.64	0.54	0.125	0.6375
C3_01110C_B	C3_01110C_B	-	0.303	-1.72049	4.78e-06	9.52e-06	yes	down	0.18	0.19	0.18	0.24	0.57	0.7	0.89	1.17	0.1975	0.8325
C3_01130C_A	C3_01130C_A	-	0.016	-5.92791	0	0	yes	down	0.85	0.46	0.64	0.5	45.94	49.77	45.41	43.98	0.6125	46.275
C3_01130C_B	C3_01130C_B	-	0.033	-4.92673	0	0	yes	down	1.7	1.38	1.67	1.76	61.67	62.42	64.15	60.2	1.6275	62.11
C3_01140W_A	C3_01140W_A	-	0.086	-3.54656	5.68e-11	1.53e-10	yes	down	0.36	0.22	0	0.36	2.03	3.16	4.26	4.29	0.235	3.435
C3_01140W_B	C3_01140W_B	-	0.146	-2.77913	1.01e-24	4.87e-24	yes	down	3.21	1.6	1.39	1.08	12.94	18.49	14.78	16.12	1.82	15.5825
C3_01160W_A	MSS4	-	0.388	-1.36657	3.06e-07	6.67e-07	yes	down	1.85	1.2	2.94	0.84	5.75	4.77	5.59	5.45	1.7075	5.39
C3_01180C_A	C3_01180C_A	-	0.38	-1.39432	4.26e-12	1.21e-11	yes	down	0.99	0.61	0.93	0.91	2.36	2.13	3.22	3.59	0.86	2.825
C3_01190C_A	C3_01190C_A	-	0.398	-1.32817	2.62e-25	1.29e-24	yes	down	6.45	4.45	4.77	5.72	17.02	18.39	15.54	16.34	5.3475	16.8225
C3_01220W_A	C3_01220W_A	-	0.473	-1.08066	0.000151602	0.000267524	yes	down	3	1.38	1.9	1.03	3.84	5.11	4.37	5.71	1.8275	4.7575
C3_01230C_A	C3_01230C_A	-	0.079	-3.6562	2e-17	7.22e-17	yes	down	0.28	0.18	0.53	0.29	5.24	5.62	5.73	4.87	0.32	5.365
C3_01230C_B	C3_01230C_B	-	0.079	-3.6562	2e-17	7.22e-17	yes	down	0.28	0.18	0.53	0.29	5.24	5.62	5.73	4.87	0.32	5.365
C3_01250W_A	PMC1	-	0.264	-1.92327	3.3e-67	4.46e-66	yes	down	1.93	1.18	1.69	1.62	6.86	7.44	8.32	7.79	1.605	7.6025
C3_01250W_B	C3_01250W_B	-	0.264	-1.92327	3.3e-67	4.46e-66	yes	down	1.93	1.18	1.69	1.62	6.86	7.44	8.32	7.79	1.605	7.6025
C3_01270W_A	C3_01270W_A	-	0.024	-5.37889	1.02e-06	2.13e-06	yes	down	0.14	0	0	0.13	3.31	3.78	3.57	3.05	0.0675	3.4275
C3_01270W_B	C3_01270W_B	-	0.024	-5.37889	1.02e-06	2.13e-06	yes	down	0.14	0	0	0.13	3.31	3.78	3.57	3.05	0.0675	3.4275
C3_01300C_A	NCE103	-	3.65	1.868	6.15e-23	2.79e-22	yes	up	14.3	10.59	18.63	14.26	5.23	5.75	5.34	3.23	14.445	4.8875
C3_01300C_B	C3_01300C_B	-	3.65	1.868	6.15e-23	2.79e-22	yes	up	14.3	10.59	18.63	14.26	5.23	5.75	5.34	3.23	14.445	4.8875
C3_01310W_A	C3_01310W_A	-	3.383	1.75825	1.45e-06	3.01e-06	yes	up	0.69	0.3	1.03	0.86	0.21	0.3	0.28	0.24	0.72	0.2575
C3_01310W_B	C3_01310W_B	-	3.383	1.75825	1.45e-06	3.01e-06	yes	up	0.69	0.3	1.03	0.86	0.21	0.3	0.28	0.24	0.72	0.2575
C3_01320C_A	SGA1	-	0.421	-1.24671	7.42e-12	2.08e-11	yes	down	1.46	0.94	1.55	1.33	4.01	3.25	4.18	4.22	1.32	3.915
C3_01320C_B	C3_01320C_B	-	0.421	-1.24671	7.42e-12	2.08e-11	yes	down	1.46	0.94	1.55	1.33	4.01	3.25	4.18	4.22	1.32	3.915
C3_01370C_A	PGA44	-	0.395	-1.34179	0.0111167	0.0165901	yes	down	0.23	0.33	0.29	0.26	0.84	0.6	1.29	0.78	0.2775	0.8775
C3_01410C_B	C3_01410C_B	-	2.072	1.05092	5.97e-20	2.43e-19	yes	up	43.13	37.91	49.33	37.41	20.62	28.65	25.52	26.58	41.945	25.3425
C3_01420C_A	C3_01420C_A	-	0.108	-3.21423	1.97e-187	1.22e-185	yes	down	32.9	25.91	30.01	30	337.63	327.78	368.57	327.04	29.705	340.255
C3_01420C_B	C3_01420C_B	-	0.108	-3.21423	1.97e-187	1.22e-185	yes	down	32.9	25.91	30.01	30	337.63	327.78	368.57	327.04	29.705	340.255
C3_01430W_A	C3_01430W_A	-	3.037	1.6028	0.00458417	0.00714203	yes	up	3.71	2.31	3.64	2.84	0	1.12	2.08	1.84	3.125	1.26
C3_01430W_B	C3_01430W_B	-	3.641	1.86429	5.06e-06	1.01e-05	yes	up	2.78	2.31	5.3	3.55	1.94	0.56	1.04	1.22	3.485	1.19
C3_01440C_B	C3_01440C_B	-	2.25	1.16998	0.0194139	0.0281309	yes	up	8.75	6.92	9.28	7.54	2.89	2.53	3.22	9.15	8.1225	4.4475
C3_01460C_A	FOX3	-	0.124	-3.01707	4.02e-87	7.61e-86	yes	down	3.58	3.66	4.13	2.78	37.77	41.28	35.45	29.79	3.5375	36.0725
C3_01460C_B	C3_01460C_B	-	0.124	-3.01707	4.02e-87	7.61e-86	yes	down	3.58	3.66	4.13	2.78	37.77	41.28	35.45	29.79	3.5375	36.0725
C3_01470W_B	C3_01470W_B	-	3.75	1.90674	2.6e-29	1.45e-28	yes	up	32.78	36.48	33.16	37.11	11.84	13.28	10.37	11.42	34.8825	11.7275
C3_01480C_A	RKI1	-	0.332	-1.59127	0.0147219	0.0216689	yes	down	4.29	0.29	4.29	1.7	7.95	10.65	11.95	6.96	2.6425	9.3775
C3_01490W_A	RPS7A	-	6.069	2.60134	1.85e-137	6.97e-136	yes	up	781.77	807.24	824.26	851.99	171.19	167.26	154.42	182.39	816.315	168.815
C3_01490W_B	C3_01490W_B	-	6.069	2.60134	1.85e-137	6.97e-136	yes	up	781.77	807.24	824.26	851.99	171.19	167.26	154.42	182.39	816.315	168.815
C3_01500C_B	C3_01500C_B	-	2.087	1.06134	1.5e-16	5.17e-16	yes	up	9	5.53	8.81	6.65	4.35	4.21	4.52	4.75	7.4975	4.4575
C3_01520C_A	C3_01520C_A	-	3.38	1.75695	1.13e-11	3.15e-11	yes	up	3.73	2.5	5.19	3.99	1.67	1.61	0.98	1.36	3.8525	1.405
C3_01520C_B	C3_01520C_B	-	9.336	3.22287	1.68e-34	1.1e-33	yes	up	8.49	4.26	9.47	8.24	1.01	1.38	0.92	0.68	7.615	0.9975
C3_01530C_B	C3_01530C_B	-	3.073	1.61968	6.05e-17	2.14e-16	yes	up	0.92	0.51	1	0.76	0.27	0.29	0.32	0.4	0.7975	0.32
C3_01540W_A	C3_01540W_A	-	35.823	5.16283	0	0	yes	up	1541.42	1450.48	1789.87	1791.83	56.28	53.79	57.45	61.46	1643.4	57.245
C3_01540W_B	C3_01540W_B	-	35.823	5.16283	0	0	yes	up	1541.42	1450.48	1789.87	1791.83	56.28	53.79	57.45	61.46	1643.4	57.245
C3_01550C_B	C3_01550C_B	-	2.338	1.22535	3.04e-40	2.29e-39	yes	up	140.53	128.26	130.39	131.52	66.94	73.9	68.36	77.18	132.675	71.595
C3_01560W_A	C3_01560W_A	-	3.058	1.61281	6.2e-05	0.000112434	yes	up	1.41	0.27	1.46	0.94	0.35	0.41	0.47	0.39	1.02	0.405
C3_01560W_B	C3_01560W_B	-	7.67	2.93929	1.18e-21	5.15e-21	yes	up	2.66	1.69	4.96	2.63	0.43	0.3	0.47	0.68	2.985	0.47
C3_01570W_B	C3_01570W_B	-	3.031	1.59968	1.98e-07	4.38e-07	yes	up	2.41	1.01	1.41	1.29	0.62	0.53	0.83	0.51	1.53	0.6225
C3_01590W_B	C3_01590W_B	-	3.764	1.91226	7.45e-09	1.78e-08	yes	up	1.48	1.32	3.18	1.78	0.81	0.81	0.41	0.52	1.94	0.6375
C3_01600W_B	C3_01600W_B	-	2.076	1.05387	9.35e-48	8.6e-47	yes	up	50.08	39.88	53.05	44.78	27.79	29.52	28.19	27.49	46.9475	28.2475
C3_01620W_A	C3_01620W_A	-	0.272	-1.87804	4.76e-32	2.91e-31	yes	down	5.76	4.49	7.27	5.95	24.32	26.89	26.55	29.12	5.8675	26.72
C3_01640C_A	C3_01640C_A	-	0.043	-4.54391	7.48e-08	1.69e-07	yes	down	0.02	0	0.06	0.08	1.01	1.28	1.69	1.01	0.04	1.2475
C3_01660W_A	C3_01660W_A	-	0.278	-1.84619	4.25e-07	9.18e-07	yes	down	6.96	3.15	2.51	5.26	18.81	25.54	12.44	22.47	4.47	19.815
C3_01660W_B	C3_01660W_B	-	0.496	-1.01248	5.02e-05	9.17e-05	yes	down	19.85	16.07	10.78	11.92	31.49	35.82	41.62	38	14.655	36.7325
C3_01680C_A	C3_01680C_A	-	0.397	-1.33127	2.72e-07	5.96e-07	yes	down	3.31	0.92	3.28	2.17	6.53	7.26	8.41	7.49	2.42	7.4225
C3_01680C_B	C3_01680C_B	-	0.355	-1.49344	8.33e-24	3.89e-23	yes	down	4.74	5.34	4.61	4.75	18.44	16.64	16.8	17.28	4.86	17.29
C3_01700W_A	CDC53	-	0.385	-1.37706	5.92e-33	3.7e-32	yes	down	3.11	2.62	2.77	3.06	9.27	9.29	9.05	10.14	2.89	9.4375
C3_01710C_B	C3_01710C_B	-	2.266	1.18041	1.13e-09	2.82e-09	yes	up	4.09	2.99	4.58	4.85	2.23	1.76	2.15	2.95	4.1275	2.2725
C3_01750C_A	BRO1	-	0.292	-1.77736	5.44e-07	1.16e-06	yes	down	0.27	0.06	0.26	0.29	0.78	0.99	0.83	1.09	0.22	0.9225
[truncated: 3,409 more rows]
